# Supplementary material for: Diethyl 5-acetamido-3-methyl­thio­phene-2,4-dicarboxyl­ate
Source: Acta Crystallogr Sect E Struct Rep Online. 2010 Nov 13;66(Pt 12):o3171. doi: 10.1107/S1600536810045629 (PMC3011754; doi:10.1107/S1600536810045629)
Supplement: Supplementary file 1 [file e-66-o3171-sup1.cif]

##############################################################################
###                                                                        ###
###        Electronic paper (Acta Crystallographica Section E)             ###
###                                                                        ###
##############################################################################
#                                                                            #
# This CIF contains the data in a paper accepted for publication in Acta     #
# Crystallographica Section E. It conforms to the requirements of Notes      #
# for Authors for Section E, and has been peer reviewed under the auspices   #
# of the IUCr Commission on Journals.                                        #
#                                                                            #
# Full details of the Crystallographic Information File format               #
# are given in the paper "The Crystallographic Information File (CIF):       #
# a New Standard Archive File for Crystallography" by S. R. Hall, F. H.      #
# Allen and I. D. Brown [Acta Cryst. (1991), A47, 655-685].                  #
#                                                                            #
# The current version of the core CIF dictionary is obtainable from          #
# ftp://ftp.iucr.org/pub/cif_core.dic. The current version number is 2.4.    #
#                                                                            #
# Software is freely available for graphical display of the structure(s) in  #
# this CIF.  For information consult the CIF home page http://www.iucr.org/  #
# cif/home.html                                                              #
#                                                                            #
# This file may be used for bona fide research purposes within the           #
# scientific community so long as proper attribution is given to the journal # 
# article from which it was obtained.                                        #
#                                                                            #
##############################################################################
                                             
data_global
_audit_creation_method     ?
_journal_date_recd_electronic     2010-11-06
_journal_date_accepted     2010-11-07
_journal_name_full     'Acta Crystallographica, Section E'
_journal_year     2010
_journal_volume     66
_journal_issue     12
_journal_page_first     o3171
_journal_page_last     o3171
_journal_paper_category     QO
_journal_coeditor_code     HB5730
_publ_contact_author
;
Muhammad Nawaz Tahir
University of Sargodha
Department of Physics
Sargodha
Pakistan
;
_publ_contact_author_email     'dmntahir_uos@yahoo.com'
_publ_contact_author_fax     '0092 48 32 22 121'
_publ_contact_author_phone     '0092 48 92 30 914'
_publ_section_title
;
Diethyl 5-acetamido-3-methylthiophene-2,4-dicarboxylate
;
loop_
    _publ_author_name
    _publ_author_address
    'Asma Mukhtar'
;
Institute of Chemistry
University of the Punjab
Lahore
Pakistan
;
    'Tahir, M. Nawaz'
;
Department of Physics
University of Sargodha
Sargodha
Pakistan
;
    'Misbahul Ain Khan'
;
Institute of Chemistry
University of the Punjab
Lahore
Pakistan
;
    'Muhammad Naeem Khan'
;
Applied Chemistry Research Center
PCSIR Laboratories Complex
Lahore 54600
Pakistan
;
data_I
_audit_creation_method     SHELXL-97
_chemical_name_systematic
;
Diethyl 5-acetamido-3-methylthiophene-2,4-dicarboxylate
;
_chemical_name_common     ?
_chemical_formula_moiety     'C13 H17 N O5 S'
_chemical_formula_sum     'C13 H17 N O5 S'
_chemical_formula_iupac     'C13 H17 N O5 S'
_chemical_formula_weight     299.34
_symmetry_cell_setting     monoclinic
_symmetry_space_group_name_H-M     'P 21/n'
_symmetry_space_group_name_Hall     '-P 2yn'
loop_
    _symmetry_equiv_pos_site_id
    _symmetry_equiv_pos_as_xyz
    1 x,y,z
    2 1/2-x,1/2+y,1/2-z
    3 -x,-y,-z
    4 1/2+x,1/2-y,1/2+z
_cell_length_a     15.933(3)
_cell_length_b     4.6028(6)
_cell_length_c     20.152(3)
_cell_angle_alpha     90
_cell_angle_beta     106.005(7)
_cell_angle_gamma     90
_cell_volume     1420.6(4)
_cell_formula_units_Z     4
_cell_measurement_reflns_used     1311
_cell_measurement_theta_min     2.10
_cell_measurement_theta_max     25.05
_cell_measurement_temperature     296(2)
_exptl_crystal_description     needle
_exptl_crystal_colour     orange
_exptl_crystal_size_max     0.25
_exptl_crystal_size_mid     0.10
_exptl_crystal_size_min     0.08
_exptl_crystal_density_diffrn     1.400
_exptl_crystal_density_meas     ?
_exptl_crystal_density_method     'not measured'
_exptl_crystal_F_000     632
_exptl_absorpt_coefficient_mu     0.246
_exptl_absorpt_correction_type     multi-scan
_exptl_absorpt_process_details     '(SADABS; Bruker, 2005)'
_exptl_absorpt_correction_T_min     0.972
_exptl_absorpt_correction_T_max     0.983
_exptl_special_details
;
;
_diffrn_ambient_temperature     296(2)
_diffrn_radiation_type     MoK\a
_diffrn_radiation_wavelength     0.71073
_diffrn_radiation_source     'fine-focus sealed tube'
_diffrn_radiation_monochromator     graphite
_diffrn_measurement_device_type     'Bruker Kappa APEXII CCD'
_diffrn_measurement_method     \w
_diffrn_detector_area_resol_mean     8.20
_diffrn_reflns_number     10222
_diffrn_reflns_av_R_equivalents     0.0937
_diffrn_reflns_av_sigmaI/netI     0.1177
_diffrn_reflns_theta_min     2.10
_diffrn_reflns_theta_max     25.05
_diffrn_reflns_theta_full     25.05
_diffrn_measured_fraction_theta_max     0.999
_diffrn_measured_fraction_theta_full     0.999
_diffrn_reflns_limit_h_min     -18
_diffrn_reflns_limit_h_max     18
_diffrn_reflns_limit_k_min     -5
_diffrn_reflns_limit_k_max     5
_diffrn_reflns_limit_l_min     -20
_diffrn_reflns_limit_l_max     24
_diffrn_standards_number     0
_diffrn_standards_interval_count     ?
_diffrn_standards_interval_time     ?
_diffrn_standards_decay_%     ?
_refine_special_details
;
Refinement of <i>F</i>^2^ against ALL reflections. The weighted <i>R</i>-factor
<i>wR</i> and goodness of fit <i>S</i> are based on <i>F</i>^2^, conventional
<i>R</i>-factors <i>R</i> are based on <i>F</i>, with <i>F</i> set to zero for
negative <i>F</i>^2^. The threshold expression of <i>F</i>^2^ >
\s(<i>F</i>^2^) is used only for calculating <i>R</i>-factors(gt) <i>etc</i>.
and is not relevant to the choice of reflections for refinement.
<i>R</i>-factors based on <i>F</i>^2^ are statistically about twice as large
as those based on <i>F</i>, and <i>R</i>- factors based on ALL data will be
even larger.
;
_reflns_number_total     2518
_reflns_number_gt     1311
_reflns_threshold_expression     I>2\s(I)
_refine_ls_structure_factor_coef     Fsqd
_refine_ls_matrix_type     full
_refine_ls_R_factor_all     0.1434
_refine_ls_R_factor_gt     0.0651
_refine_ls_wR_factor_gt     0.1368
_refine_ls_wR_factor_ref     0.1716
_refine_ls_goodness_of_fit_ref     1.021
_refine_ls_restrained_S_all     1.021
_refine_ls_number_reflns     2518
_refine_ls_number_parameters     186
_refine_ls_number_restraints     0
_refine_ls_hydrogen_treatment     constr
_refine_ls_weighting_scheme     calc
_refine_ls_weighting_details
         'calc w=1/[\s^2^(Fo^2^)+(0.0583P)^2^+0.3244P] where P=(Fo^2^+2Fc^2^)/3'
_atom_sites_solution_hydrogens     geom
_atom_sites_solution_primary     direct
_atom_sites_solution_secondary     difmap
_refine_ls_shift/su_max     0.000
_refine_ls_shift/su_mean     0.000
_refine_diff_density_max     0.253
_refine_diff_density_min     -0.225
_refine_ls_extinction_method     'SHELXL97 (Sheldrick, 2008)'
_refine_ls_extinction_coef     0.011(2)
_refine_ls_extinction_expression
                                  'Fc^*^=kFc[1+0.001xFc^2^\l^3^/sin(2\q)]^-1/4^'
loop_
    _atom_type_symbol
    _atom_type_description
    _atom_type_scat_dispersion_real
    _atom_type_scat_dispersion_imag
    _atom_type_scat_source
    'C' 'C' 0.0033 0.0016
                         'International Tables Vol C Tables 4.2.6.8 and 6.1.1.4'
    'H' 'H' 0.0000 0.0000
                         'International Tables Vol C Tables 4.2.6.8 and 6.1.1.4'
    'N' 'N' 0.0061 0.0033
                         'International Tables Vol C Tables 4.2.6.8 and 6.1.1.4'
    'O' 'O' 0.0106 0.0060
                         'International Tables Vol C Tables 4.2.6.8 and 6.1.1.4'
    'S' 'S' 0.1246 0.1234
                         'International Tables Vol C Tables 4.2.6.8 and 6.1.1.4'
_computing_data_collection     'APEX2 (Bruker, 2009)'
_computing_cell_refinement     'SAINT (Bruker, 2009)'
_computing_data_reduction     'SAINT (Bruker, 2009)'
_computing_structure_solution     'SHELXS97 (Sheldrick, 2008)'
_computing_structure_refinement     'SHELXL97 (Sheldrick, 2008)'
_computing_molecular_graphics
                  'ORTEP-3 for Windows (Farrugia, 1997) and PLATON (Spek, 2009)'
_computing_publication_material
;
WinGX (Farrugia, 1999) and PLATON (Spek, 2009)
;
loop_
    _atom_site_type_symbol
    _atom_site_label
    _atom_site_fract_x
    _atom_site_fract_y
    _atom_site_fract_z
    _atom_site_U_iso_or_equiv
    _atom_site_thermal_displace_type
    _atom_site_calc_flag
    _atom_site_refinement_flags
    _atom_site_occupancy
    S S1 0.31949(8) 0.0384(2) 0.49921(6) 0.0506(5) Uani . . 1.000
    O O1 0.2674(2) 0.0997(7) 0.35864(17) 0.0745(17) Uani . . 1.000
    O O2 0.1065(2) 0.7124(7) 0.48056(18) 0.0619(12) Uani . . 1.000
    O O3 0.1245(2) 0.6438(6) 0.59347(17) 0.0568(12) Uani . . 1.000
    O O4 0.4142(3) -0.1121(7) 0.6963(2) 0.0805(17) Uani . . 1.000
    O O5 0.4407(2) -0.2748(6) 0.59982(16) 0.0583(11) Uani . . 1.000
    N N1 0.1981(2) 0.3879(7) 0.4170(2) 0.0505(16) Uani . . 1.000
    C C1 0.2371(3) 0.2886(8) 0.4826(3) 0.0431(16) Uani . . 1.000
    C C2 0.2152(3) 0.3811(9) 0.5411(2) 0.0441(17) Uani . . 1.000
    C C3 0.2680(3) 0.2433(9) 0.6015(2) 0.0448(16) Uani . . 1.000
    C C4 0.3277(3) 0.0560(9) 0.5869(2) 0.0470(17) Uani . . 1.000
    C C5 0.2156(3) 0.2958(10) 0.3575(3) 0.058(2) Uani . . 1.000
    C C6 0.1661(3) 0.4472(11) 0.2930(3) 0.072(2) Uani . . 1.000
    C C7 0.1450(3) 0.5918(9) 0.5342(3) 0.0504(19) Uani . . 1.000
    C C8 0.0519(3) 0.8434(10) 0.5883(3) 0.0568(19) Uani . . 1.000
    C C9 0.0353(4) 0.8550(11) 0.6579(3) 0.081(2) Uani . . 1.000
    C C10 0.2625(3) 0.2958(10) 0.6742(2) 0.0622(19) Uani . . 1.000
    C C11 0.3963(3) -0.1159(10) 0.6338(3) 0.0559(19) Uani . . 1.000
    C C12 0.5140(3) -0.4391(10) 0.6418(3) 0.067(2) Uani . . 1.000
    C C13 0.5539(3) -0.6035(10) 0.5932(3) 0.0692(19) Uani . . 1.000
    H H1 0.15902 0.52060 0.41285 0.0604 Uiso . . 1.000
    H H6A 0.18642 0.38122 0.25496 0.1074 Uiso . . 1.000
    H H6B 0.17496 0.65304 0.29852 0.1074 Uiso . . 1.000
    H H6C 0.10496 0.40458 0.28401 0.1074 Uiso . . 1.000
    H H8A 0.00031 0.77509 0.55396 0.0687 Uiso . . 1.000
    H H8B 0.06655 1.03516 0.57495 0.0687 Uiso . . 1.000
    H H9A 0.08548 0.93427 0.69089 0.1219 Uiso . . 1.000
    H H9B 0.02430 0.66237 0.67177 0.1219 Uiso . . 1.000
    H H9C -0.01457 0.97565 0.65561 0.1219 Uiso . . 1.000
    H H10A 0.27447 0.49656 0.68603 0.0934 Uiso . . 1.000
    H H10B 0.30462 0.17622 0.70576 0.0934 Uiso . . 1.000
    H H10C 0.20497 0.24802 0.67713 0.0934 Uiso . . 1.000
    H H12A 0.49428 -0.57346 0.67146 0.0802 Uiso . . 1.000
    H H12B 0.55670 -0.30905 0.67064 0.0802 Uiso . . 1.000
    H H13A 0.57324 -0.46835 0.56419 0.1038 Uiso . . 1.000
    H H13B 0.51108 -0.73156 0.56500 0.1038 Uiso . . 1.000
    H H13C 0.60277 -0.71498 0.61936 0.1038 Uiso . . 1.000
loop_
    _atom_site_aniso_label
    _atom_site_aniso_U_11
    _atom_site_aniso_U_22
    _atom_site_aniso_U_33
    _atom_site_aniso_U_12
    _atom_site_aniso_U_13
    _atom_site_aniso_U_23
    S1 0.0497(8) 0.0563(7) 0.0508(9) 0.0004(6) 0.0222(6) -0.0001(6)
    O1 0.081(3) 0.088(3) 0.057(3) 0.026(2) 0.023(2) -0.0013(19)
    O2 0.063(2) 0.076(2) 0.052(2) 0.0152(18) 0.025(2) 0.0064(18)
    O3 0.056(2) 0.068(2) 0.054(2) 0.0086(16) 0.0279(18) 0.0036(16)
    O4 0.095(3) 0.094(3) 0.050(3) 0.029(2) 0.016(2) 0.005(2)
    O5 0.055(2) 0.0638(19) 0.057(2) 0.0108(16) 0.0172(18) 0.0064(16)
    N1 0.054(3) 0.059(2) 0.044(3) 0.0083(18) 0.023(2) 0.003(2)
    C1 0.041(3) 0.047(2) 0.046(3) -0.005(2) 0.020(2) 0.002(2)
    C2 0.042(3) 0.049(3) 0.045(3) -0.004(2) 0.018(2) -0.005(2)
    C3 0.041(3) 0.050(2) 0.047(3) -0.009(2) 0.018(3) 0.000(2)
    C4 0.046(3) 0.054(3) 0.046(3) -0.006(2) 0.021(2) 0.002(2)
    C5 0.061(4) 0.067(3) 0.052(4) -0.007(3) 0.025(3) -0.001(3)
    C6 0.078(4) 0.094(4) 0.050(4) 0.005(3) 0.029(3) 0.005(3)
    C7 0.051(3) 0.051(3) 0.056(4) -0.012(2) 0.026(3) -0.004(3)
    C8 0.046(3) 0.065(3) 0.063(4) 0.009(2) 0.021(3) -0.002(3)
    C9 0.075(4) 0.114(4) 0.070(4) 0.016(3) 0.046(3) 0.001(3)
    C10 0.065(4) 0.078(3) 0.047(3) 0.005(3) 0.021(3) 0.000(3)
    C11 0.053(3) 0.057(3) 0.058(4) -0.002(2) 0.016(3) 0.000(3)
    C12 0.058(4) 0.070(3) 0.068(4) 0.010(3) 0.010(3) 0.010(3)
    C13 0.054(3) 0.076(3) 0.083(4) 0.016(3) 0.028(3) 0.008(3)
_geom_special_details
;
Bond distances, angles <i>etc</i>. have been calculated using the rounded
fractional coordinates. All su's are estimated from the variances of the
(full) variance-covariance matrix. The cell e.s.d.'s are taken into account in
the estimation of distances, angles and torsion angles
;
loop_
    _geom_bond_atom_site_label_1
    _geom_bond_atom_site_label_2
    _geom_bond_site_symmetry_1
    _geom_bond_site_symmetry_2
    _geom_bond_distance
    _geom_bond_publ_flag
    S1 C1 . . 1.709(5) no
    S1 C4 . . 1.738(4) no
    O1 C5 . . 1.219(6) no
    O2 C7 . . 1.220(6) no
    O3 C7 . . 1.344(6) no
    O3 C8 . . 1.458(6) no
    O4 C11 . . 1.212(7) no
    O5 C11 . . 1.331(6) no
    O5 C12 . . 1.452(6) no
    N1 C1 . . 1.375(7) no
    N1 C5 . . 1.371(7) no
    N1 H1 . . 0.8600 no
    C1 C2 . . 1.386(7) no
    C2 C3 . . 1.424(6) no
    C2 C7 . . 1.458(7) no
    C3 C10 . . 1.511(6) no
    C3 C4 . . 1.374(6) no
    C4 C11 . . 1.464(7) no
    C5 C6 . . 1.494(8) no
    C8 C9 . . 1.498(8) no
    C12 C13 . . 1.510(7) no
    C6 H6A . . 0.9600 no
    C6 H6B . . 0.9600 no
    C6 H6C . . 0.9600 no
    C8 H8A . . 0.9700 no
    C8 H8B . . 0.9700 no
    C9 H9A . . 0.9600 no
    C9 H9B . . 0.9600 no
    C9 H9C . . 0.9600 no
    C10 H10A . . 0.9600 no
    C10 H10B . . 0.9600 no
    C10 H10C . . 0.9600 no
    C12 H12A . . 0.9700 no
    C12 H12B . . 0.9700 no
    C13 H13A . . 0.9600 no
    C13 H13B . . 0.9600 no
    C13 H13C . . 0.9600 no
loop_
    _geom_angle_atom_site_label_1
    _geom_angle_atom_site_label_2
    _geom_angle_atom_site_label_3
    _geom_angle_site_symmetry_1
    _geom_angle_site_symmetry_2
    _geom_angle_site_symmetry_3
    _geom_angle
    _geom_angle_publ_flag
    C1 S1 C4 . . . 90.4(3) no
    C7 O3 C8 . . . 115.5(4) no
    C11 O5 C12 . . . 116.3(4) no
    C1 N1 C5 . . . 126.3(4) no
    C1 N1 H1 . . . 117.00 no
    C5 N1 H1 . . . 117.00 no
    S1 C1 N1 . . . 122.1(4) no
    N1 C1 C2 . . . 124.3(4) no
    S1 C1 C2 . . . 113.6(4) no
    C1 C2 C7 . . . 119.3(4) no
    C1 C2 C3 . . . 111.3(4) no
    C3 C2 C7 . . . 129.4(4) no
    C2 C3 C10 . . . 125.4(4) no
    C2 C3 C4 . . . 112.2(4) no
    C4 C3 C10 . . . 122.4(4) no
    C3 C4 C11 . . . 129.7(4) no
    S1 C4 C11 . . . 117.7(4) no
    S1 C4 C3 . . . 112.6(3) no
    O1 C5 N1 . . . 120.8(5) no
    O1 C5 C6 . . . 123.7(5) no
    N1 C5 C6 . . . 115.5(4) no
    O2 C7 O3 . . . 121.4(4) no
    O3 C7 C2 . . . 113.7(4) no
    O2 C7 C2 . . . 124.9(5) no
    O3 C8 C9 . . . 107.3(4) no
    O4 C11 O5 . . . 122.4(5) no
    O4 C11 C4 . . . 125.6(5) no
    O5 C11 C4 . . . 111.9(4) no
    O5 C12 C13 . . . 107.3(4) no
    C5 C6 H6A . . . 110.00 no
    C5 C6 H6B . . . 110.00 no
    C5 C6 H6C . . . 109.00 no
    H6A C6 H6B . . . 109.00 no
    H6A C6 H6C . . . 109.00 no
    H6B C6 H6C . . . 109.00 no
    O3 C8 H8A . . . 110.00 no
    O3 C8 H8B . . . 110.00 no
    C9 C8 H8A . . . 110.00 no
    C9 C8 H8B . . . 110.00 no
    H8A C8 H8B . . . 109.00 no
    C8 C9 H9A . . . 109.00 no
    C8 C9 H9B . . . 109.00 no
    C8 C9 H9C . . . 109.00 no
    H9A C9 H9B . . . 109.00 no
    H9A C9 H9C . . . 109.00 no
    H9B C9 H9C . . . 109.00 no
    C3 C10 H10A . . . 110.00 no
    C3 C10 H10B . . . 109.00 no
    C3 C10 H10C . . . 110.00 no
    H10A C10 H10B . . . 109.00 no
    H10A C10 H10C . . . 109.00 no
    H10B C10 H10C . . . 109.00 no
    O5 C12 H12A . . . 110.00 no
    O5 C12 H12B . . . 110.00 no
    C13 C12 H12A . . . 110.00 no
    C13 C12 H12B . . . 110.00 no
    H12A C12 H12B . . . 108.00 no
    C12 C13 H13A . . . 109.00 no
    C12 C13 H13B . . . 110.00 no
    C12 C13 H13C . . . 110.00 no
    H13A C13 H13B . . . 109.00 no
    H13A C13 H13C . . . 109.00 no
    H13B C13 H13C . . . 109.00 no
loop_
    _geom_torsion_atom_site_label_1
    _geom_torsion_atom_site_label_2
    _geom_torsion_atom_site_label_3
    _geom_torsion_atom_site_label_4
    _geom_torsion_site_symmetry_1
    _geom_torsion_site_symmetry_2
    _geom_torsion_site_symmetry_3
    _geom_torsion_site_symmetry_4
    _geom_torsion
    _geom_torsion_publ_flag
    C4 S1 C1 N1 . . . . 178.4(4) no
    C4 S1 C1 C2 . . . . -0.8(4) no
    C1 S1 C4 C3 . . . . 1.1(4) no
    C1 S1 C4 C11 . . . . -177.0(4) no
    C8 O3 C7 O2 . . . . 2.2(6) no
    C8 O3 C7 C2 . . . . -177.3(4) no
    C7 O3 C8 C9 . . . . 175.9(4) no
    C12 O5 C11 O4 . . . . -1.7(7) no
    C12 O5 C11 C4 . . . . 176.1(4) no
    C11 O5 C12 C13 . . . . 179.5(4) no
    C5 N1 C1 S1 . . . . 3.2(6) no
    C5 N1 C1 C2 . . . . -177.7(4) no
    C1 N1 C5 O1 . . . . 3.2(7) no
    C1 N1 C5 C6 . . . . -177.9(4) no
    S1 C1 C2 C3 . . . . 0.3(5) no
    S1 C1 C2 C7 . . . . -179.2(3) no
    N1 C1 C2 C3 . . . . -178.9(4) no
    N1 C1 C2 C7 . . . . 1.7(7) no
    C1 C2 C3 C4 . . . . 0.6(6) no
    C1 C2 C3 C10 . . . . 179.3(4) no
    C7 C2 C3 C4 . . . . 179.9(5) no
    C7 C2 C3 C10 . . . . -1.4(8) no
    C1 C2 C7 O2 . . . . -5.3(7) no
    C1 C2 C7 O3 . . . . 174.1(4) no
    C3 C2 C7 O2 . . . . 175.3(5) no
    C3 C2 C7 O3 . . . . -5.2(7) no
    C2 C3 C4 S1 . . . . -1.1(5) no
    C2 C3 C4 C11 . . . . 176.7(5) no
    C10 C3 C4 S1 . . . . -179.9(3) no
    C10 C3 C4 C11 . . . . -2.1(8) no
    S1 C4 C11 O4 . . . . 174.8(4) no
    S1 C4 C11 O5 . . . . -2.9(5) no
    C3 C4 C11 O4 . . . . -2.9(8) no
    C3 C4 C11 O5 . . . . 179.4(4) no
loop_
    _geom_hbond_atom_site_label_D
    _geom_hbond_atom_site_label_H
    _geom_hbond_atom_site_label_A
    _geom_hbond_site_symmetry_A
    _geom_hbond_distance_DH
    _geom_hbond_distance_HA
    _geom_hbond_distance_DA
    _geom_hbond_angle_DHA
    _geom_hbond_publ_flag
    N1 H1 O2 . 0.86 1.99 2.652(5) 133 yes
    C10 H10B O4 . 0.96 2.24 2.995(6) 135 yes
