# Supplementary material for: Diethyl 5-acetamido-3-methyl­thio­phene-2,4-dicarboxyl­ate
Source: Acta Crystallogr Sect E Struct Rep Online. 2010 Nov 13;66(Pt 12):o3171. doi: 10.1107/S1600536810045629 (PMC3011754; doi:10.1107/S1600536810045629)
Supplement: Supplementary file 2 [file e-66-o3171-Isup2.hkl]

#
# h,k,l, Fc-squared, Fo-squared, sigma(Fo-squared) and status flag
#
data_I
_shelx_title ' KAM850_0m in P2(1)/n'
_shelx_refln_list_code          4
_shelx_F_calc_maximum      175.48
_exptl_crystal_F_000       632.00
_reflns_d_resolution_high  0.8393
 
loop_
 _symmetry_equiv_pos_as_xyz
 'x, y, z'
 '-x+1/2, y+1/2, -z+1/2'
 '-x, -y, -z'
 'x-1/2, -y-1/2, z-1/2'
 
_cell_length_a    15.9329
_cell_length_b     4.6028
_cell_length_c    20.1524
_cell_angle_alpha  90.000
_cell_angle_beta  106.005
_cell_angle_gamma  90.000
 
_shelx_F_squared_multiplier     1.000
 
loop_
 _refln_index_h
 _refln_index_k
 _refln_index_l
 _refln_F_squared_calc
 _refln_F_squared_meas
 _refln_F_squared_sigma
 _refln_observed_status
   2   0   0     6953.73     7286.33    470.19 o
   4   0   0      788.42      701.78     50.98 o
   6   0   0      555.45      630.53     51.13 o
   8   0   0      540.09      530.14     81.09 o
  10   0   0        0.12        4.81     12.58 o
  12   0   0        2.11       12.18     13.82 o
  14   0   0      218.70      221.30     27.97 o
  16   0   0       56.16      -14.76     43.99 o
  18   0   0       74.34       91.67     57.33 o
   1   1   0     1672.86     1508.73     44.16 o
   2   1   0      249.71      253.62     10.52 o
   3   1   0    30792.92    34893.84   1410.50 o
   4   1   0      114.48      112.79      9.99 o
   5   1   0      980.19      903.34     40.19 o
   6   1   0      828.63      857.39     44.49 o
   7   1   0       72.15       75.05     20.18 o
   8   1   0      386.75      512.23     45.22 o
   9   1   0        1.66        9.55     11.58 o
  10   1   0      287.35      287.62     27.42 o
  11   1   0      533.87      517.05     40.72 o
  12   1   0       32.54       38.71     16.12 o
  13   1   0       26.49       26.67     19.10 o
  14   1   0       12.93       -4.69     16.10 o
  15   1   0       59.32       72.61     22.54 o
  16   1   0       35.47       56.85     30.14 o
  17   1   0       19.13       40.63     23.09 o
   0   2   0       24.06       33.84      7.76 o
   1   2   0        0.96        3.48      5.40 o
   2   2   0       80.72       67.99      7.20 o
   3   2   0       23.09       22.51      5.79 o
   4   2   0      473.56      425.25     19.79 o
   5   2   0     1234.63     1245.48     49.29 o
   6   2   0     3318.60     3284.76    123.45 o
   7   2   0        4.01        8.41      7.91 o
   8   2   0      812.12      806.36     39.99 o
   9   2   0       68.21       42.98     13.89 o
  10   2   0       88.03      128.21     32.91 o
  11   2   0      121.39       85.38     17.26 o
  12   2   0      221.85      183.77     25.23 o
  13   2   0        0.88        7.29     15.61 o
  14   2   0       45.20       64.67     21.57 o
  15   2   0       65.83       43.43     29.37 o
  16   2   0       15.63       24.51     21.14 o
   1   3   0        0.19       -3.10      8.77 o
   2   3   0       49.07       50.30     13.25 o
   3   3   0       25.80       30.25      8.97 o
   4   3   0      169.87      175.01     13.73 o
   5   3   0      207.95      222.88     13.65 o
   6   3   0       48.04       34.03      9.40 o
   7   3   0        5.20        9.44      8.23 o
   8   3   0      376.92      408.19     25.59 o
   9   3   0     1033.63     1159.19     49.60 o
  10   3   0       43.03       14.48     12.48 o
  11   3   0       48.00       65.46     16.34 o
  12   3   0        0.19        7.80     12.98 o
  13   3   0       16.45       35.13     14.94 o
  14   3   0        0.07        7.90     16.00 o
  15   3   0        3.56        8.00     24.56 o
   0   4   0       12.83      -19.92     14.11 o
   1   4   0      262.42      254.66     20.09 o
   2   4   0       47.59       33.51     11.47 o
   3   4   0      189.45      195.98     26.55 o
   4   4   0       43.38       42.91     13.15 o
   5   4   0        2.70       20.81     12.41 o
   6   4   0       16.56       11.97     10.40 o
   7   4   0       79.48       89.70     16.69 o
   8   4   0        3.28       -9.44     14.83 o
   9   4   0        0.05        5.07     14.67 o
  10   4   0       11.35       23.07     13.75 o
  11   4   0       41.52       65.99     19.82 o
  12   4   0       65.11       88.50     18.19 o
   1   5   0        4.60       19.78     14.90 o
   2   5   0       33.90       46.55     19.59 o
   3   5   0        1.77       34.30     18.62 o
   4   5   0      125.80      172.06     35.97 o
   5   5   0        4.09       32.53     21.78 o
   6   5   0        9.46       18.35     20.46 o
   7   5   0        0.11       14.59     18.25 o
 -17   0   1      281.26      220.92     64.74 o
 -15   0   1       10.85        7.00     15.49 o
 -13   0   1        9.35        8.24     18.02 o
 -11   0   1     1357.60     1444.58    100.16 o
  -9   0   1     2114.82     2062.58    135.80 o
  -7   0   1        9.19        8.20     10.56 o
  -5   0   1       44.44       30.43      9.96 o
  -3   0   1     2625.48     2525.65    114.35 o
   3   0   1     6945.52     6671.90    431.77 o
   5   0   1     3176.90     3013.24    198.68 o
   7   0   1     1388.71     1390.67     97.79 o
   9   0   1     1483.87     1442.45    147.42 o
  11   0   1      589.51      504.50     92.14 o
  13   0   1        0.85      -17.98     13.09 o
  15   0   1      153.98      161.91     33.92 o
  17   0   1      136.74      160.09     65.00 o
 -18   1   1        0.45       26.30     35.06 o
 -17   1   1       17.01       -6.51     20.69 o
 -16   1   1       19.57       -6.23     16.08 o
 -15   1   1       21.16       52.57     20.08 o
 -14   1   1      504.46      498.89     42.23 o
 -13   1   1       56.14       66.10     20.08 o
 -12   1   1      138.20      149.16     22.40 o
 -11   1   1      254.00      282.24     47.55 o
 -10   1   1       19.59       18.92     11.63 o
  -9   1   1       14.21       26.56     11.98 o
  -8   1   1      946.23      877.70     45.95 o
  -7   1   1      104.64      130.62     14.70 o
  -6   1   1     1690.17     1667.36     71.46 o
  -5   1   1     2443.91     2421.18    101.18 o
  -4   1   1     1359.59     1202.61     52.00 o
  -3   1   1    29066.63    32815.48   1106.90 o
  -2   1   1      956.38      907.09     32.52 o
  -1   1   1     2639.10     2176.82     55.20 o
   0   1   1        1.87        1.61      2.93 o
   1   1   1     1202.88     1092.59     32.36 o
   2   1   1       44.80       38.66      5.01 o
   3   1   1    16575.78    16716.53    567.71 o
   4   1   1      800.90      761.49     34.05 o
   5   1   1      324.37      449.37     24.70 o
   6   1   1        8.52        6.76      8.65 o
   7   1   1        0.09      -15.13     10.09 o
   8   1   1      994.43      965.63     59.25 o
   9   1   1       60.52       65.97     16.55 o
  10   1   1        2.05        3.11     17.38 o
  11   1   1       83.37       75.78     22.01 o
  12   1   1      498.97      516.37     42.39 o
  13   1   1       82.66       92.87     21.08 o
  14   1   1      369.15      398.02     37.87 o
  15   1   1       54.10       51.91     21.20 o
  16   1   1       56.43       33.35     21.35 o
  17   1   1        0.00      -20.83     34.31 o
 -17   2   1       74.94       35.22     37.81 o
 -16   2   1       10.75       -1.31     23.47 o
 -15   2   1       58.13       57.33     20.38 o
 -14   2   1        0.84        2.43     16.99 o
 -13   2   1       74.02       63.84     17.32 o
 -12   2   1       24.72       29.86     27.77 o
 -11   2   1      199.70      240.92     21.61 o
 -10   2   1       56.74       46.06     21.58 o
  -9   2   1       79.33       59.79     14.14 o
  -8   2   1        1.91        1.89     11.03 o
  -7   2   1       33.02       41.20     10.66 o
  -6   2   1     8888.61     8957.18    329.46 o
  -5   2   1     1132.21     1152.39     39.58 o
  -4   2   1     1832.98     1644.34     54.67 o
  -3   2   1     1275.22     1233.65     44.75 o
  -2   2   1       39.79       37.60      7.24 o
  -1   2   1     1701.39     1473.10     57.46 o
   0   2   1      271.63      315.53     14.95 o
   1   2   1       51.68       58.69      6.91 o
   2   2   1      390.82      371.51     16.66 o
   3   2   1      907.29      839.90     27.50 o
   4   2   1      428.58      441.54     18.68 o
   5   2   1        6.43       -6.63      8.68 o
   6   2   1      845.16      809.57     42.04 o
   7   2   1        7.53        0.68     12.33 o
   8   2   1        0.47       17.99     17.08 o
   9   2   1      114.21      145.00     17.09 o
  10   2   1      182.67      184.67     17.96 o
  11   2   1      484.34      509.07     30.51 o
  12   2   1        4.41       10.81     10.50 o
  13   2   1       94.13      119.10     28.79 o
  14   2   1       49.22       33.27     13.86 o
  15   2   1        8.43        8.52     21.28 o
  16   2   1       58.10       48.84     26.32 o
 -15   3   1        0.06        3.47     24.15 o
 -14   3   1       28.20       36.31     17.95 o
 -13   3   1        0.01      -13.49     13.81 o
 -12   3   1       22.68        9.51     13.77 o
 -11   3   1       49.55       38.12     13.86 o
 -10   3   1       13.65        9.45     13.77 o
  -9   3   1     1027.36     1043.76     45.22 o
  -8   3   1       63.58       71.75     11.54 o
  -7   3   1      778.43      783.91     33.14 o
  -6   3   1       72.17       61.53      9.03 o
  -5   3   1      100.55       77.03      9.42 o
  -4   3   1       17.89       14.01      7.28 o
  -3   3   1       55.72       44.74      9.24 o
  -2   3   1      453.94      438.52     24.23 o
  -1   3   1      267.08      237.41     16.41 o
   0   3   1     1427.61     1426.43     52.84 o
   1   3   1      122.35      133.87     12.21 o
   2   3   1      741.39      809.96     35.48 o
   3   3   1        0.34        5.30      8.98 o
   4   3   1       61.19       50.47      8.21 o
   5   3   1       52.87       70.34      9.37 o
   6   3   1      402.12      442.15     21.74 o
   7   3   1      244.28      240.97     16.96 o
   8   3   1       32.19       49.95     18.19 o
   9   3   1        0.02        5.59     10.67 o
  10   3   1       20.58       16.87     13.04 o
  11   3   1       23.05       24.36     13.26 o
  12   3   1        1.11       -5.05     15.00 o
  13   3   1      107.17      101.57     18.82 o
  14   3   1       19.04       25.10     24.58 o
  15   3   1       53.37       47.87     35.30 o
 -12   4   1      113.02      161.05     31.98 o
 -11   4   1        5.37       30.56     16.08 o
 -10   4   1       87.03      123.31     27.20 o
  -9   4   1       34.22       57.05     14.68 o
  -8   4   1        4.76        9.65     17.73 o
  -7   4   1       33.13       29.55     12.22 o
  -6   4   1       43.51       34.28     12.26 o
  -5   4   1       44.31       34.72     13.15 o
  -4   4   1      159.83      152.07     18.99 o
  -3   4   1        9.06       17.95     12.93 o
  -2   4   1      101.51       84.40     13.40 o
  -1   4   1       51.39       46.42     12.42 o
   0   4   1        1.95       -2.49     12.37 o
   1   4   1       65.01       29.28     16.99 o
   2   4   1       72.35       91.60     26.43 o
   3   4   1      378.85      429.14     29.63 o
   4   4   1      173.54      198.40     16.97 o
   5   4   1      236.94      238.16     37.08 o
   6   4   1       41.48       42.15     12.99 o
   7   4   1        0.59       -0.46     12.35 o
   8   4   1        0.13      -21.10     14.20 o
   9   4   1       10.86       22.31     13.58 o
  10   4   1       71.67      102.15     20.06 o
  11   4   1        8.32        2.34     14.76 o
  12   4   1       39.51       60.31     17.09 o
  -7   5   1        9.40       36.89     20.37 o
  -6   5   1       60.76       27.58     39.81 o
  -5   5   1        3.31       24.46     18.35 o
  -4   5   1        1.23       40.59     18.82 o
  -3   5   1       28.09        8.33     19.98 o
  -2   5   1        5.36       35.08     18.03 o
  -1   5   1       57.54       76.29     17.75 o
   0   5   1        2.22        8.12     13.82 o
   1   5   1      121.87      155.85     20.51 o
   2   5   1       23.09       35.86     17.78 o
   3   5   1        4.42       11.29     18.21 o
   4   5   1       12.93       34.37     18.92 o
   5   5   1        7.19        5.10     21.31 o
   6   5   1       41.75       31.82     20.14 o
   7   5   1       23.28       62.52     21.19 o
 -18   0   2        5.55        8.51     51.07 o
 -16   0   2      252.29      257.38     33.42 o
 -14   0   2      466.45      415.86     88.38 o
 -12   0   2       58.68       68.61     15.52 o
 -10   0   2      930.25      881.46     66.88 o
  -8   0   2      349.86      452.37     40.42 o
  -6   0   2      316.94      335.36     45.80 o
  -4   0   2     1254.12     1254.65     58.31 o
  -2   0   2     7731.83     8340.96    300.74 o
   0   0   2    15474.42    16572.26   1066.48 o
   2   0   2      671.02      585.57     41.73 o
   4   0   2     5206.93     4718.39    307.91 o
   6   0   2      827.81      782.31     58.59 o
   8   0   2     2602.72     2298.37    222.74 o
  10   0   2      299.55      282.39     52.27 o
  12   0   2        0.02        1.14     13.40 o
  14   0   2        6.25       -6.33     17.58 o
  16   0   2       13.18      -15.61     46.54 o
 -18   1   2        0.27       15.13     25.77 o
 -17   1   2       61.52       60.77     22.49 o
 -16   1   2       12.97        5.73     17.26 o
 -15   1   2        0.17       -1.71     18.19 o
 -14   1   2       26.72       38.30     17.33 o
 -13   1   2      262.32      282.65     30.62 o
 -12   1   2      670.74      676.46     59.55 o
 -11   1   2      125.06      137.97     21.14 o
 -10   1   2       98.84      101.51     15.89 o
  -9   1   2      223.87      241.08     21.18 o
  -8   1   2      147.30      243.94     30.90 o
  -7   1   2      926.89      914.47     42.49 o
  -6   1   2     1340.96     1421.58     56.11 o
  -5   1   2     1836.48     1724.18     66.23 o
  -4   1   2      337.90      357.18     20.21 o
  -3   1   2    13801.14    13589.01    426.87 o
  -2   1   2       22.91       14.76      3.72 o
  -1   1   2       11.38       11.85      2.61 o
   0   1   2     8068.56     7375.13    192.91 o
   1   1   2     1869.91     1644.51     47.70 o
   2   1   2     7293.96     6862.38    205.26 o
   3   1   2      143.25      137.61      7.58 o
   4   1   2       72.05       75.20      9.12 o
   5   1   2     2775.05     2740.26    103.17 o
   6   1   2     1839.28     1869.68     79.83 o
   7   1   2     1399.59     1405.45     81.01 o
   8   1   2       70.13       45.75     14.38 o
   9   1   2      346.28      379.79     42.63 o
  10   1   2       48.37       46.78     22.03 o
  11   1   2      189.23      224.16     64.17 o
  12   1   2        0.26        6.28     15.44 o
  13   1   2        3.46      -14.74     14.04 o
  14   1   2        0.82       24.88     31.75 o
  15   1   2       12.36        6.82     16.23 o
  16   1   2        0.46       -7.90     21.71 o
  17   1   2        4.69       86.20     38.12 o
 -17   2   2        2.49        3.93     20.37 o
 -16   2   2        3.52       -4.94     16.94 o
 -15   2   2       28.86       25.47     24.04 o
 -14   2   2        5.60       21.60     18.38 o
 -13   2   2      110.51       91.50     22.12 o
 -12   2   2       41.76       46.83     19.91 o
 -11   2   2        1.98       -6.21     11.42 o
 -10   2   2      229.77      252.23     21.11 o
  -9   2   2      491.79      548.69     32.21 o
  -8   2   2     1805.79     1737.16     75.71 o
  -7   2   2      179.09      190.83     15.86 o
  -6   2   2     2752.79     2647.03    110.25 o
  -5   2   2       74.62       89.44      9.18 o
  -4   2   2       48.35       32.71      6.83 o
  -3   2   2     6044.43     5809.36    176.40 o
  -2   2   2      424.10      405.81     18.34 o
  -1   2   2      160.64      142.12     10.73 o
   0   2   2       13.95        5.67      5.31 o
   1   2   2     1566.34     1349.00     45.65 o
   2   2   2      846.20      703.16     26.82 o
   3   2   2        1.55       -3.25      4.36 o
   4   2   2      175.76      189.22     10.96 o
   5   2   2      999.10     1047.41     46.51 o
   6   2   2      203.63      181.96     16.02 o
   7   2   2        1.36       -4.36      8.17 o
   8   2   2      101.84      102.72     13.36 o
   9   2   2      196.29      228.70     19.74 o
  10   2   2       15.03       16.25     10.74 o
  11   2   2       49.34       48.64     12.89 o
  12   2   2      181.85      161.41     18.09 o
  13   2   2       55.99       49.98     14.08 o
  14   2   2       63.01       99.01     31.31 o
  15   2   2        9.93       15.55     22.35 o
  16   2   2       18.67       35.08     26.28 o
 -15   3   2        1.37       -4.14     18.17 o
 -14   3   2       23.28       31.26     23.28 o
 -13   3   2       17.23       30.93     14.80 o
 -12   3   2        1.32       -5.18     13.44 o
 -11   3   2      259.02      312.36     24.21 o
 -10   3   2      387.66      409.43     27.74 o
  -9   3   2      412.86      462.49     26.97 o
  -8   3   2       22.82       22.84      9.54 o
  -7   3   2       18.28       17.58      8.54 o
  -6   3   2       40.60       36.70      7.56 o
  -5   3   2      413.76      397.03     21.78 o
  -4   3   2      176.91      177.43     13.62 o
  -3   3   2        8.71      -12.39     11.68 o
  -2   3   2      810.64      787.26     40.40 o
  -1   3   2       10.43        5.33     15.54 o
   0   3   2      455.60      437.58     26.81 o
   1   3   2       38.21       28.22      9.54 o
   2   3   2       41.50       21.76      8.39 o
   3   3   2       92.55       82.64      9.17 o
   4   3   2       97.77      100.93     10.65 o
   5   3   2        2.13        2.09      6.88 o
   6   3   2       32.41       29.08      8.52 o
   7   3   2       12.62        6.56     10.29 o
   8   3   2      654.97      664.32     36.11 o
   9   3   2       97.65      123.61     17.98 o
  10   3   2       54.79       71.46     19.41 o
  11   3   2       45.06       62.12     15.62 o
  12   3   2        9.36       40.23     14.53 o
  13   3   2       20.03       14.97     24.00 o
  14   3   2        0.03       18.85     33.54 o
 -12   4   2      231.13      255.26     31.97 o
 -11   4   2       13.34       12.87     14.70 o
 -10   4   2       31.38       11.44     14.12 o
  -9   4   2        4.87       26.41     14.26 o
  -8   4   2       18.67       41.35     11.87 o
  -7   4   2      306.63      357.74     22.54 o
  -6   4   2       49.21       14.21     12.02 o
  -5   4   2        2.76        2.48     12.53 o
  -4   4   2        8.42       -4.12     13.80 o
  -3   4   2       52.33       51.12     14.38 o
  -2   4   2       60.88       56.00     14.98 o
  -1   4   2       88.12       80.30     17.20 o
   0   4   2       43.71       44.03     11.73 o
   1   4   2      229.16      201.14     19.44 o
   2   4   2       21.08        6.59     12.09 o
   3   4   2        0.32       29.07     12.09 o
   4   4   2        0.33       10.01     10.36 o
   5   4   2      151.86      169.83     22.64 o
   6   4   2       63.01       60.96     13.25 o
   7   4   2       54.33       44.40     13.48 o
   8   4   2        1.37       22.25     15.02 o
   9   4   2       35.78       38.11     14.91 o
  10   4   2       51.41       27.71     15.50 o
  11   4   2       45.15       23.60     17.36 o
  -7   5   2        0.00      -21.08     19.42 o
  -6   5   2        8.18      -14.90     24.51 o
  -5   5   2        0.33        9.74     18.73 o
  -4   5   2      162.14      171.04     27.74 o
  -3   5   2       16.12       48.12     18.19 o
  -2   5   2       15.03       41.09     18.25 o
  -1   5   2        0.21        6.27     15.55 o
   0   5   2       19.83       -2.85     15.76 o
   1   5   2        1.82        0.51     14.82 o
   2   5   2       78.88       68.54     17.42 o
   3   5   2       24.24       33.11     16.93 o
   4   5   2       47.25       38.90     19.07 o
   5   5   2        3.25        0.45     20.30 o
   6   5   2       21.87       33.55     19.75 o
 -17   0   3       58.17       53.64     51.65 o
 -15   0   3       87.58       57.76     18.79 o
 -13   0   3      300.80      359.26     36.70 o
 -11   0   3     1546.88     1440.24     99.07 o
  -9   0   3     6459.96     6244.63    400.77 o
  -7   0   3      267.16      335.01     42.93 o
  -5   0   3     8668.77     9165.89    365.20 o
  -3   0   3     5063.30     5045.14    170.04 o
  -1   0   3     6696.73     6856.56    283.88 o
   1   0   3       20.11       36.01      8.40 o
   3   0   3      168.57      161.42     25.86 o
   5   0   3      880.02      802.76     56.32 o
   7   0   3      819.38      716.01     58.67 o
   9   0   3     1113.61      943.44    104.92 o
  11   0   3      127.63      147.33     44.00 o
  13   0   3      584.28      610.66     53.24 o
  15   0   3        0.00       -3.39     15.49 o
  17   0   3        4.37       32.06     55.05 o
 -18   1   3        0.17       14.64     26.68 o
 -17   1   3       15.52        3.32     18.36 o
 -16   1   3      240.97      205.95     25.12 o
 -15   1   3       27.59       47.33     16.25 o
 -14   1   3      237.99      214.94     31.72 o
 -13   1   3        0.27       -5.08     13.32 o
 -12   1   3      102.03       90.60     17.58 o
 -11   1   3      195.11      196.42     35.17 o
 -10   1   3       22.07       43.90     11.53 o
  -9   1   3       11.53        4.48      9.27 o
  -8   1   3     2227.25     2195.12     92.87 o
  -7   1   3      655.42      697.53     32.62 o
  -6   1   3     7616.06     7841.65    289.78 o
  -5   1   3      459.90      524.77     22.59 o
  -4   1   3      335.63      358.06     14.30 o
  -3   1   3      186.76      196.38      8.69 o
  -2   1   3     2850.52     2666.75     65.68 o
  -1   1   3        9.91        8.13      3.08 o
   0   1   3       58.94       50.06      4.17 o
   1   1   3     1448.56     1277.57     37.66 o
   2   1   3      232.57      261.57     10.33 o
   3   1   3     2292.95     2112.70     68.57 o
   4   1   3       72.37       91.30      6.34 o
   5   1   3       59.93       86.97      8.14 o
   6   1   3     1278.56     1234.53     53.64 o
   7   1   3      165.51      211.11     17.79 o
   8   1   3      100.69      102.64     32.89 o
   9   1   3      136.29      116.21     24.11 o
  10   1   3       90.17       54.52     22.47 o
  11   1   3       17.16       23.27     33.63 o
  12   1   3       84.16       76.78     29.20 o
  13   1   3        9.72       -4.51     23.86 o
  14   1   3       48.59       61.85     23.88 o
  15   1   3       14.19       -3.57     18.46 o
  16   1   3       43.42       19.07     19.76 o
  17   1   3        1.25        8.41     36.88 o
 -17   2   3      175.87      138.64     28.59 o
 -16   2   3        1.73       31.62     18.31 o
 -15   2   3      103.72       78.89     20.10 o
 -14   2   3       18.92       11.54     17.84 o
 -13   2   3      225.27      241.06     54.75 o
 -12   2   3      150.43      122.74     20.34 o
 -11   2   3       78.81       78.68     15.27 o
 -10   2   3        0.02       31.49     11.67 o
  -9   2   3       28.21        5.90     11.04 o
  -8   2   3       10.08        4.47     10.49 o
  -7   2   3       52.97       74.59     11.74 o
  -6   2   3      239.69      245.27     17.88 o
  -5   2   3     1317.08     1316.32     45.44 o
  -4   2   3      636.14      644.92     23.13 o
  -3   2   3      770.68      722.47     23.38 o
  -2   2   3        5.73        6.14      4.29 o
  -1   2   3      316.27      318.07     14.20 o
   0   2   3      164.02      198.29      9.04 o
   1   2   3      243.55      261.24     12.31 o
   2   2   3      456.28      497.76     19.03 o
   3   2   3     1954.34     1921.37     63.18 o
   4   2   3      170.05      181.89     10.57 o
   5   2   3      406.39      371.41     18.67 o
   6   2   3       75.03       66.31     10.67 o
   7   2   3       63.86       83.81     12.14 o
   8   2   3      125.24      154.54     15.75 o
   9   2   3      121.11      143.19     17.69 o
  10   2   3      140.50      158.70     17.58 o
  11   2   3      157.38      172.37     20.81 o
  12   2   3       54.10       49.17     13.97 o
  13   2   3        3.06       15.74     18.82 o
  14   2   3        0.00       39.90     22.79 o
  15   2   3       25.66       39.89     23.05 o
  16   2   3       18.98      -17.81     21.69 o
 -15   3   3        1.07      -14.54     17.03 o
 -14   3   3       81.86      105.59     30.11 o
 -13   3   3        7.80      -19.00     19.21 o
 -12   3   3       20.10       35.75     19.98 o
 -11   3   3       79.19       46.66     14.27 o
 -10   3   3      274.94      279.07     22.97 o
  -9   3   3     1108.56     1110.56     45.56 o
  -8   3   3       80.51       81.92     11.04 o
  -7   3   3        2.65       -4.67      7.11 o
  -6   3   3       25.34       26.88      6.91 o
  -5   3   3      163.23      167.14     12.16 o
  -4   3   3       52.32       52.95      8.25 o
  -3   3   3        8.73        0.56     13.36 o
  -2   3   3      114.56      101.22     15.60 o
  -1   3   3      976.88      971.66     46.29 o
   0   3   3      975.34      985.37     46.86 o
   1   3   3        1.45       -2.24      7.54 o
   2   3   3       10.42        5.08      7.38 o
   3   3   3       58.01       58.27     11.52 o
   4   3   3        9.35        6.27      8.89 o
   5   3   3       18.13       13.26      7.00 o
   6   3   3      331.10      403.22     27.04 o
   7   3   3       10.34       -2.48     11.27 o
   8   3   3       27.92       26.20     12.68 o
   9   3   3        1.19        8.70     15.27 o
  10   3   3        0.03        0.03     14.51 o
  11   3   3       13.30       40.80     14.80 o
  12   3   3       13.55       29.61     15.65 o
  13   3   3       50.76       55.97     28.89 o
  14   3   3       27.77       91.98     32.79 o
 -12   4   3      127.86      145.01     30.63 o
 -11   4   3       71.68       82.01     18.81 o
 -10   4   3       29.71       36.52     13.35 o
  -9   4   3        2.97        5.02     14.47 o
  -8   4   3        1.70       15.32     11.07 o
  -7   4   3       73.51       53.81     12.70 o
  -6   4   3      153.67      198.26     21.68 o
  -5   4   3        1.57       -5.00     12.78 o
  -4   4   3       31.88       35.65     16.10 o
  -3   4   3       61.23       52.45     15.46 o
  -2   4   3      136.74      132.05     16.96 o
  -1   4   3       17.02       13.68     12.11 o
   0   4   3        0.01      -16.41     10.94 o
   1   4   3       30.55       18.01     13.12 o
   2   4   3       40.07       36.02     13.47 o
   3   4   3      212.06      220.30     20.11 o
   4   4   3       10.34       18.24     11.93 o
   5   4   3      131.35      154.42     14.21 o
   6   4   3        0.13        3.52     11.91 o
   7   4   3        4.32        2.41     14.83 o
   8   4   3        4.05        3.13     12.95 o
   9   4   3       10.02        1.09     14.05 o
  10   4   3       36.18       67.44     17.63 o
  11   4   3        1.12        0.46     16.08 o
  -7   5   3       22.67       40.65     23.57 o
  -6   5   3        1.78       41.34     20.53 o
  -5   5   3        0.15        6.07     17.83 o
  -4   5   3        2.41        8.51     18.04 o
  -3   5   3       28.31       34.32     18.86 o
  -2   5   3        0.00       13.26     18.09 o
  -1   5   3        0.16        8.40     15.77 o
   0   5   3       47.58       50.99     17.02 o
   1   5   3       38.02       62.02     18.99 o
   2   5   3       60.26       59.12     20.05 o
   3   5   3        0.31       -1.86     15.72 o
   4   5   3       10.79       19.83     15.31 o
   5   5   3       27.18       14.72     20.34 o
   6   5   3        1.55      -10.24     17.00 o
 -18   0   4       89.53       61.47     52.08 o
 -16   0   4       33.83        7.72     16.96 o
 -14   0   4      323.54      285.22     28.80 o
 -12   0   4       84.43      102.95     24.27 o
 -10   0   4      491.70      487.83     35.36 o
  -8   0   4      605.51      573.02     39.26 o
  -6   0   4      739.07      649.03     29.73 o
  -4   0   4     3023.03     3042.55    103.96 o
  -2   0   4      118.07      135.70      9.99 o
   0   0   4     5464.63     4968.80    322.28 o
   2   0   4     9047.93     8378.28    542.09 o
   4   0   4     4245.40     3913.82    257.27 o
   6   0   4     3217.70     3320.15    221.11 o
   8   0   4      120.55      139.51     16.35 o
  10   0   4      116.85      136.30     18.23 o
  12   0   4      527.02      479.23     82.43 o
  14   0   4       57.58       90.68     22.55 o
  16   0   4        0.12       43.98     53.91 o
 -18   1   4        5.40        3.24     23.68 o
 -17   1   4       43.12       23.62     18.24 o
 -16   1   4       54.56       24.86     16.32 o
 -15   1   4       52.52       47.10     20.60 o
 -14   1   4      180.78      197.53     30.82 o
 -13   1   4       24.49       25.43     14.41 o
 -12   1   4      320.70      325.25     27.19 o
 -11   1   4      463.15      453.70     32.32 o
 -10   1   4       75.38       89.93     31.98 o
  -9   1   4      766.31      761.67     39.12 o
  -8   1   4       11.36       16.38      9.33 o
  -7   1   4       77.36      119.95     10.69 o
  -6   1   4      365.13      354.03     16.34 o
  -5   1   4      251.30      268.13     13.14 o
  -4   1   4      225.11      269.14     11.30 o
  -3   1   4      709.67      724.65     20.40 o
  -2   1   4     1708.59     1461.37     36.98 o
  -1   1   4     3265.99     2974.18     86.99 o
   0   1   4       66.44       80.69      6.16 o
   1   1   4     1747.22     1506.50     49.43 o
   2   1   4      257.81      284.78     12.87 o
   3   1   4     1105.29     1014.23     34.09 o
   4   1   4      180.20      191.13     10.91 o
   5   1   4     1987.50     1865.79     71.87 o
   6   1   4       10.55        4.01      8.89 o
   7   1   4       78.13      123.11     16.58 o
   8   1   4        3.53       -4.84     13.42 o
   9   1   4      660.59      644.09     59.61 o
  10   1   4      754.69      635.19     60.60 o
  11   1   4       78.16       24.64     23.78 o
  12   1   4       55.38       28.51     26.75 o
  13   1   4        4.07       -3.93     27.50 o
  14   1   4       52.11       26.45     30.94 o
  15   1   4       32.34       52.57     29.01 o
  16   1   4       70.96       39.60     23.09 o
 -17   2   4        8.83       -7.07     18.40 o
 -16   2   4        9.60       15.93     15.36 o
 -15   2   4       84.00       53.97     18.60 o
 -14   2   4        5.61        4.06     17.62 o
 -13   2   4      337.47      311.26     29.14 o
 -12   2   4       27.63       19.20     16.45 o
 -11   2   4      204.20      199.60     23.82 o
 -10   2   4       44.56       62.49     13.27 o
  -9   2   4       46.92       54.97     13.17 o
  -8   2   4     1203.52     1170.03     53.85 o
  -7   2   4        6.77       14.87      9.63 o
  -6   2   4      390.58      370.15     19.30 o
  -5   2   4      265.24      246.64     13.52 o
  -4   2   4      212.05      256.19     12.64 o
  -3   2   4      123.67      128.21      8.28 o
  -2   2   4       53.77       49.50      5.26 o
  -1   2   4       32.01       34.66      6.25 o
   0   2   4     1041.40      910.56     28.49 o
   1   2   4        5.13       -3.10      5.76 o
   2   2   4      979.16     1017.54     34.74 o
   3   2   4      183.08      236.67     11.75 o
   4   2   4      148.40      173.94     16.77 o
   5   2   4       54.18       53.96      8.21 o
   6   2   4      151.49      168.56     16.35 o
   7   2   4      970.42      965.05     49.88 o
   8   2   4      560.11      597.84     50.40 o
   9   2   4       89.42       82.83     13.10 o
  10   2   4        0.55        5.44     11.55 o
  11   2   4       10.62       -5.22     18.57 o
  12   2   4       10.10       36.97     25.20 o
  13   2   4        1.05        7.61     32.21 o
  14   2   4        5.47       27.32     19.35 o
  15   2   4        6.37       16.76     25.42 o
 -15   3   4        1.10        7.67     18.50 o
 -14   3   4        1.53       -1.48     16.43 o
 -13   3   4       12.44       22.61     16.91 o
 -12   3   4       73.96       73.91     15.37 o
 -11   3   4       72.58      106.39     16.40 o
 -10   3   4      167.63      190.33     16.63 o
  -9   3   4        0.06      -11.70      9.76 o
  -8   3   4       25.64       25.90     10.27 o
  -7   3   4       54.54       45.20      8.67 o
  -6   3   4       27.30       10.87      7.28 o
  -5   3   4      463.20      480.46     21.65 o
  -4   3   4       71.02       63.97     11.87 o
  -3   3   4      876.53      886.48     55.03 o
  -2   3   4       44.13       41.24     14.05 o
  -1   3   4        0.01       20.05     10.99 o
   0   3   4      221.19      218.33     16.88 o
   1   3   4       22.27       12.44      6.03 o
   2   3   4        5.68       -0.44      6.60 o
   3   3   4      147.22      147.57     12.39 o
   4   3   4      490.04      537.40     26.24 o
   5   3   4       58.60       69.97      9.38 o
   6   3   4       39.50       46.15     12.78 o
   7   3   4        0.38        6.68     10.52 o
   8   3   4       54.32       77.95     35.74 o
   9   3   4        0.43        8.16     12.91 o
  10   3   4        5.72        2.81     18.92 o
  11   3   4      121.91      149.50     24.78 o
  12   3   4        4.40        8.29     29.78 o
  13   3   4       22.85       24.05     30.01 o
  14   3   4        2.59       48.87     31.06 o
 -12   4   4       22.41       16.68     15.78 o
 -11   4   4        5.99       -2.26     14.45 o
 -10   4   4        2.05       -3.38     12.97 o
  -9   4   4       14.60       16.63     17.09 o
  -8   4   4        1.63        7.79     10.97 o
  -7   4   4      117.63      120.95     15.68 o
  -6   4   4       30.19       36.36     28.85 o
  -5   4   4       30.50        3.38     16.38 o
  -4   4   4      124.75      127.64     17.64 o
  -3   4   4       25.32       19.66     17.15 o
  -2   4   4      147.35      101.88     21.55 o
  -1   4   4       17.12       12.33     14.23 o
   0   4   4      132.60      180.18     21.53 o
   1   4   4       98.87       94.16     20.14 o
   2   4   4       43.36       36.88     25.74 o
   3   4   4        1.31       -6.44     12.64 o
   4   4   4        0.13       -3.89     12.04 o
   5   4   4       37.40       49.29     13.62 o
   6   4   4        3.27        2.08     16.30 o
   7   4   4       12.23       -3.21     14.78 o
   8   4   4       20.64       25.17     12.25 o
   9   4   4        0.07        0.26     13.31 o
  10   4   4       33.55       55.13     17.99 o
  11   4   4        5.78       10.18     22.37 o
  -7   5   4        2.30       20.62     22.48 o
  -6   5   4       17.05        2.87     19.23 o
  -5   5   4        0.03       14.24     18.58 o
  -4   5   4       23.66       19.96     18.96 o
  -3   5   4        8.11       10.15     18.32 o
  -2   5   4       27.22       44.83     18.07 o
  -1   5   4        0.04      -19.95     15.55 o
   0   5   4        8.22        3.99     16.16 o
   1   5   4       24.14        9.68     18.67 o
   2   5   4       41.87       49.52     19.11 o
   3   5   4        4.77       -8.52     18.70 o
   4   5   4        3.93       16.40     18.05 o
   5   5   4        0.53      -15.68     26.66 o
 -17   0   5        0.03       -9.09     32.77 o
 -15   0   5        0.33       11.11     16.42 o
 -13   0   5       56.46       41.59     29.86 o
 -11   0   5      991.62      939.60     58.89 o
  -9   0   5      283.82      328.54     22.52 o
  -7   0   5       55.82      101.89     11.35 o
  -5   0   5      695.84      608.55     26.40 o
  -3   0   5       16.52       34.36      6.61 o
  -1   0   5     1060.51      999.04     56.62 o
   1   0   5        2.13       -9.21      8.97 o
   3   0   5     4353.97     3861.68    253.44 o
   5   0   5      278.41      298.56     45.19 o
   7   0   5      104.69      161.82     35.77 o
   9   0   5        0.05       -5.11     25.54 o
  11   0   5      348.95      455.96     74.71 o
  13   0   5      525.58      489.96     81.85 o
  15   0   5      219.02      257.51     68.99 o
 -18   1   5        5.79        2.88     16.69 o
 -17   1   5       19.75       37.89     19.05 o
 -16   1   5      206.21      241.73     23.91 o
 -15   1   5      108.35       89.56     17.52 o
 -14   1   5       93.04       81.82     15.32 o
 -13   1   5       55.07       26.75     17.55 o
 -12   1   5      186.33      197.89     20.30 o
 -11   1   5      137.90      145.12     16.37 o
 -10   1   5       51.28       71.68     13.29 o
  -9   1   5       27.63       14.18      8.50 o
  -8   1   5      907.01      842.42     33.06 o
  -7   1   5      892.50     1022.10     35.41 o
  -6   1   5        0.49       10.25      6.03 o
  -5   1   5      354.49      333.81     13.83 o
  -4   1   5      103.52      115.30      7.68 o
  -3   1   5      192.42      180.58      7.44 o
  -2   1   5        1.16        1.44      3.79 o
  -1   1   5      485.28      460.87     16.07 o
   0   1   5     1559.59     1359.91     57.60 o
   1   1   5       15.44       14.81      5.69 o
   2   1   5       60.15       77.97      8.07 o
   3   1   5      314.10      294.27     27.84 o
   4   1   5      707.98      651.07     28.07 o
   5   1   5      325.30      419.14     34.89 o
   6   1   5      299.57      326.27     26.66 o
   7   1   5       33.67       31.41      9.93 o
   8   1   5      548.77      525.30     51.02 o
   9   1   5      172.66      129.72     34.07 o
  10   1   5      290.80      337.29     42.15 o
  11   1   5      124.08      112.35     39.31 o
  12   1   5      106.45       69.92     27.34 o
  13   1   5       42.52       21.81     25.17 o
  14   1   5       21.61       81.61     31.75 o
  15   1   5       65.81       75.83     54.20 o
  16   1   5       51.31       69.78     26.25 o
 -17   2   5       52.96       70.12     20.63 o
 -16   2   5        1.81        9.17     17.53 o
 -15   2   5        6.09        5.15     14.23 o
 -14   2   5       14.33       21.10     14.15 o
 -13   2   5      169.79      180.44     20.17 o
 -12   2   5      188.96      163.74     18.56 o
 -11   2   5      126.61      149.32     15.61 o
 -10   2   5        1.28      -11.01     10.19 o
  -9   2   5      196.00      233.68     17.34 o
  -8   2   5      265.67      283.35     17.87 o
  -7   2   5      178.88      195.35     17.40 o
  -6   2   5      682.32      735.62     27.46 o
  -5   2   5       18.91       17.69      6.33 o
  -4   2   5     1186.04     1184.43     38.95 o
  -3   2   5      198.72      181.10     11.74 o
  -2   2   5      504.79      515.81     18.43 o
  -1   2   5       62.47       46.74      5.03 o
   0   2   5      701.30      677.07     23.48 o
   1   2   5     1007.36      902.97     31.81 o
   2   2   5       33.32       21.76      6.21 o
   3   2   5      232.71      244.05     20.46 o
   4   2   5      194.15      187.43     11.81 o
   5   2   5      166.67      153.32     15.19 o
   6   2   5      143.38      136.01     11.26 o
   7   2   5      456.93      497.76     43.05 o
   8   2   5        0.08        8.42      9.37 o
   9   2   5       32.92       10.74     13.78 o
  10   2   5       73.06       85.28     31.08 o
  11   2   5       10.78       40.53     25.02 o
  12   2   5       18.07       49.96     32.49 o
  13   2   5        8.30        2.57     41.85 o
  14   2   5       26.90       62.82     36.80 o
  15   2   5        7.63       22.49     23.06 o
 -15   3   5       48.07       87.98     31.70 o
 -14   3   5       36.06       28.95     22.88 o
 -13   3   5       29.30       53.09     22.01 o
 -12   3   5        1.33        9.19     16.80 o
 -11   3   5       31.35        3.47     13.87 o
 -10   3   5      108.79      103.04     14.35 o
  -9   3   5        2.49        4.74      8.94 o
  -8   3   5       49.87       37.90      9.14 o
  -7   3   5       22.36       38.07      8.55 o
  -6   3   5      149.65      180.26     14.33 o
  -5   3   5      197.18      197.12     13.61 o
  -4   3   5        3.36        5.07      7.90 o
  -3   3   5      127.63      116.58     13.36 o
  -2   3   5      143.14      132.48     16.09 o
  -1   3   5      406.32      421.96     34.61 o
   0   3   5       95.49       81.69     11.51 o
   1   3   5       37.43       22.25      7.62 o
   2   3   5       79.69       81.97     10.73 o
   3   3   5       65.08       57.89      8.75 o
   4   3   5      186.71      183.05     19.30 o
   5   3   5      108.47      134.66     13.68 o
   6   3   5       16.52       19.18     10.49 o
   7   3   5        0.96        9.13     12.86 o
   8   3   5       17.28       21.04     14.01 o
   9   3   5       38.21       49.95     16.23 o
  10   3   5       18.34       22.53     17.95 o
  11   3   5       11.56       81.44     39.44 o
  12   3   5       33.80       77.47     44.55 o
  13   3   5        3.56        7.49     40.86 o
 -12   4   5       30.85       12.49     16.09 o
 -11   4   5       19.95        9.48     14.45 o
 -10   4   5       40.47       28.54     14.15 o
  -9   4   5        3.07       13.79     12.46 o
  -8   4   5        1.21        1.71     12.26 o
  -7   4   5        0.45      -10.40     11.48 o
  -6   4   5       32.38       27.22     16.84 o
  -5   4   5       58.22       53.26     18.07 o
  -4   4   5       90.01       75.87     20.21 o
  -3   4   5       66.69       57.62     19.83 o
  -2   4   5       21.34       17.10     15.47 o
  -1   4   5        0.32       -3.62     15.43 o
   0   4   5       19.83        4.58     14.96 o
   1   4   5       92.66       79.58     22.62 o
   2   4   5      117.34      132.71     28.97 o
   3   4   5        3.72        7.02     13.65 o
   4   4   5        1.30      -13.10     12.86 o
   5   4   5       16.25       18.33     13.89 o
   6   4   5       24.81       16.69     13.48 o
   7   4   5       24.81       19.95     27.84 o
   8   4   5        5.40      -16.34     15.47 o
   9   4   5       46.09       73.67     19.65 o
  10   4   5       13.61       35.59     22.12 o
  -7   5   5       56.14      107.01     28.70 o
  -6   5   5       18.74       16.78     32.11 o
  -5   5   5        0.03       -8.03     17.19 o
  -4   5   5       13.61        4.07     18.54 o
  -3   5   5        2.20      -21.30     18.47 o
  -2   5   5        1.85       -7.53     16.58 o
  -1   5   5        9.47       23.09     17.97 o
   0   5   5        0.48        8.38     18.27 o
   1   5   5        3.62       16.40     23.43 o
   2   5   5        1.42       -4.81     18.10 o
   3   5   5        3.85        0.62     18.74 o
   4   5   5        2.79       -0.38     20.44 o
   5   5   5       26.37       31.54     24.88 o
 -18   0   6      126.86       31.75     34.50 o
 -16   0   6        1.40        8.02     17.28 o
 -14   0   6      668.05      693.21     49.40 o
 -12   0   6      175.14      163.19     20.38 o
 -10   0   6      518.48      543.32     32.82 o
  -8   0   6      340.15      436.62     48.55 o
  -6   0   6      265.29      332.89     20.28 o
  -4   0   6      139.99      174.49     11.91 o
  -2   0   6     4750.41     4724.19    251.68 o
   0   0   6     1849.31     1724.89    116.02 o
   2   0   6      539.97      563.44     45.93 o
   4   0   6     1341.97     1487.10    103.15 o
   6   0   6        3.36       19.86     20.43 o
   8   0   6      186.28      201.05     42.59 o
  10   0   6      188.31      159.57     44.86 o
  12   0   6      414.95      448.05     77.00 o
  14   0   6       47.70       72.36     48.53 o
  16   0   6       11.23       59.59     56.75 o
 -18   1   6        9.98       40.65     18.80 o
 -17   1   6       54.17       37.65     18.31 o
 -16   1   6        0.06      -10.28     14.11 o
 -15   1   6        0.99       17.35     17.23 o
 -14   1   6       19.46       25.02     13.04 o
 -13   1   6       60.97       51.94     14.57 o
 -12   1   6       18.52       17.57     12.22 o
 -11   1   6      519.55      517.66     34.22 o
 -10   1   6        0.73        2.55      7.48 o
  -9   1   6      276.25      309.55     17.14 o
  -8   1   6       81.89       77.94      8.25 o
  -7   1   6      168.63      167.80      9.85 o
  -6   1   6      199.40      195.60     10.72 o
  -5   1   6       11.74       23.63      5.51 o
  -4   1   6      418.07      470.80     15.63 o
  -3   1   6      380.37      395.77     14.61 o
  -2   1   6      312.65      313.98     13.38 o
  -1   1   6       40.59       21.08      4.73 o
   0   1   6     1265.00     1193.37     51.54 o
   1   1   6      409.46      383.34     30.36 o
   2   1   6      181.14      190.04     10.64 o
   3   1   6      159.01      169.61     15.28 o
   4   1   6       20.93       35.64      9.01 o
   5   1   6       15.16       12.53      8.72 o
   6   1   6      509.19      561.08     38.26 o
   7   1   6      609.60      702.15     40.69 o
   8   1   6       47.46       73.55     24.40 o
   9   1   6      351.32      312.99     38.84 o
  10   1   6      222.42      140.99     31.88 o
  11   1   6        0.05       32.99     31.07 o
  12   1   6      191.18      200.19     39.34 o
  13   1   6        1.29      -29.44     27.95 o
  14   1   6       14.67       -8.10     31.56 o
  15   1   6       21.59       38.06     34.75 o
  16   1   6        5.52       46.10     40.09 o
 -17   2   6        9.75       16.89     18.22 o
 -16   2   6       58.83       48.37     17.83 o
 -15   2   6       17.63       -0.54     15.66 o
 -14   2   6       35.49       25.41     15.02 o
 -13   2   6        7.08        3.25     14.02 o
 -12   2   6       95.23       77.41     14.68 o
 -11   2   6       16.34       10.86     14.09 o
 -10   2   6        1.39       -9.82      9.55 o
  -9   2   6        5.69       12.95      9.19 o
  -8   2   6      561.54      580.63     30.86 o
  -7   2   6        0.04        5.25      7.87 o
  -6   2   6        1.27       16.09      6.44 o
  -5   2   6       91.96       80.48      8.94 o
  -4   2   6        0.17       -1.42      6.82 o
  -3   2   6     1232.75     1219.42     42.61 o
  -2   2   6       44.33       37.83      5.14 o
  -1   2   6       16.52       16.63      4.88 o
   0   2   6      316.08      314.82     13.92 o
   1   2   6       75.20       70.37      7.73 o
   2   2   6       11.59       35.19      8.67 o
   3   2   6      131.02      123.30     11.98 o
   4   2   6        5.39        7.77      7.03 o
   5   2   6      124.75      111.45     22.87 o
   6   2   6      884.28      913.23     42.74 o
   7   2   6      461.35      491.71     30.65 o
   8   2   6      206.53      268.30     29.10 o
   9   2   6      521.79      570.35     46.42 o
  10   2   6        3.34      -22.27     21.57 o
  11   2   6        8.71       11.02     28.23 o
  12   2   6        2.13       45.56     26.38 o
  13   2   6       20.13        6.26     37.31 o
  14   2   6        4.09       -1.69     33.13 o
  15   2   6        1.25       32.05     56.32 o
 -15   3   6        0.04       31.89     24.33 o
 -14   3   6        0.74      -14.46     19.93 o
 -13   3   6       18.96       38.14     19.97 o
 -12   3   6        0.04       33.29     15.14 o
 -11   3   6       49.77       43.91     14.68 o
 -10   3   6       28.82       18.61     11.90 o
  -9   3   6       15.39        9.11      9.48 o
  -8   3   6      131.58      113.23     11.74 o
  -7   3   6        3.09       -0.68      8.22 o
  -6   3   6      193.45      152.93     13.55 o
  -5   3   6      123.53      110.36     11.00 o
  -4   3   6       17.66       14.42      8.03 o
  -3   3   6      135.76      117.20     10.53 o
  -2   3   6       50.03       55.77      9.44 o
  -1   3   6        5.04       -1.61      7.68 o
   0   3   6        6.08        3.53      6.29 o
   1   3   6        0.48        0.72      8.10 o
   2   3   6      131.15      156.91     10.91 o
   3   3   6      439.21      452.65     23.86 o
   4   3   6     1156.26     1208.27     59.08 o
   5   3   6      119.66       98.97     14.26 o
   6   3   6      368.16      363.00     41.54 o
   7   3   6       60.91       47.87     17.09 o
   8   3   6       59.95       61.66     25.18 o
   9   3   6        7.77       47.78     28.59 o
  10   3   6       11.08        0.28     43.13 o
  11   3   6       48.47       15.32     49.95 o
  12   3   6        1.55        9.08     49.66 o
  13   3   6       41.37      132.52     62.43 o
 -12   4   6       12.86       -9.34     20.22 o
 -11   4   6        9.64       -0.78     13.64 o
 -10   4   6        4.18       16.98     13.38 o
  -9   4   6        0.70        8.99     16.88 o
  -8   4   6       19.26        6.86     12.77 o
  -7   4   6        8.81      -10.65     13.45 o
  -6   4   6      118.73      147.93     23.70 o
  -5   4   6        3.31        9.04     17.17 o
  -4   4   6        1.15      -12.92     15.21 o
  -3   4   6       37.84       38.44     17.17 o
  -2   4   6       58.55       56.49     16.71 o
  -1   4   6       81.96       48.54     15.41 o
   0   4   6       98.89       89.14     27.04 o
   1   4   6      299.50      334.63     30.84 o
   2   4   6       25.80       16.07     13.92 o
   3   4   6      157.30      147.95     24.67 o
   4   4   6       35.67       14.25     15.21 o
   5   4   6        0.04       -8.89     19.88 o
   6   4   6        1.68       18.58     28.72 o
   7   4   6       32.84        5.00     36.69 o
   8   4   6       20.60       15.95     32.76 o
   9   4   6        4.00       42.20     22.11 o
  10   4   6       13.09       29.99     23.81 o
  -7   5   6        1.20       21.58     23.28 o
  -6   5   6        0.60        8.14     23.39 o
  -5   5   6       19.93       42.25     19.62 o
  -4   5   6        0.42       20.81     18.18 o
  -3   5   6       34.30       30.15     21.34 o
  -2   5   6      102.04       93.82     28.91 o
  -1   5   6        0.24        5.79     20.52 o
   0   5   6       12.76       -8.47     20.62 o
   1   5   6       27.15       32.79     20.23 o
   2   5   6        2.63      -14.77     24.01 o
   3   5   6        0.63      -23.17     22.27 o
   4   5   6        0.53       20.75     42.99 o
 -17   0   7       51.19       50.35     45.97 o
 -15   0   7      154.80      124.74     58.62 o
 -13   0   7       55.04       78.08     31.58 o
 -11   0   7      389.08      370.70     26.40 o
  -9   0   7       12.74       -2.52     11.11 o
  -7   0   7        4.12        5.53      8.65 o
  -5   0   7     1767.80     1603.89     69.04 o
  -3   0   7      807.39      828.23     38.24 o
  -1   0   7      545.18      532.91     43.62 o
   1   0   7      227.65      255.29     27.71 o
   3   0   7     4899.61     4590.07    301.84 o
   5   0   7     1503.46     1207.93    124.37 o
   7   0   7      313.84      322.48     53.98 o
   9   0   7       84.69       70.11     35.76 o
  11   0   7      287.76      218.40     50.55 o
  13   0   7      124.63       91.68     49.96 o
  15   0   7       75.60      153.82     63.29 o
 -18   1   7       14.84       41.78     18.97 o
 -17   1   7        1.43        4.88     16.37 o
 -16   1   7        1.21       15.41     15.72 o
 -15   1   7        5.28       10.73     13.80 o
 -14   1   7      270.75      239.47     29.16 o
 -13   1   7        2.57        9.42     11.89 o
 -12   1   7       54.04       37.51     10.87 o
 -11   1   7      232.48      208.53     16.11 o
 -10   1   7       46.47       41.00      8.52 o
  -9   1   7      101.09      114.52      9.53 o
  -8   1   7      242.86      248.32     12.71 o
  -7   1   7       60.35       41.55      9.99 o
  -6   1   7      171.56      166.25     10.85 o
  -5   1   7     1621.17     1695.71     51.48 o
  -4   1   7       19.52        6.51      5.73 o
  -3   1   7      188.46      240.40     15.00 o
  -2   1   7     2311.10     2247.04     70.40 o
  -1   1   7       83.93       79.81     11.17 o
   0   1   7     3244.10     3082.58    127.57 o
   1   1   7     1057.87     1117.48     48.79 o
   2   1   7     2086.70     2012.69     76.93 o
   3   1   7     1033.42     1032.15     45.62 o
   4   1   7       85.23      144.31     28.30 o
   5   1   7      177.57      214.10     18.25 o
   6   1   7      438.21      475.34     56.18 o
   7   1   7        4.95       -9.08     16.15 o
   8   1   7      350.92      342.50     41.68 o
   9   1   7      202.06      202.19     33.12 o
  10   1   7        6.64        9.09     22.26 o
  11   1   7       15.14       10.07     21.68 o
  12   1   7       14.56       40.73     58.74 o
  13   1   7       48.28       82.37     33.53 o
  14   1   7       82.43       46.47     37.08 o
  15   1   7        2.22       37.75     36.23 o
 -17   2   7       68.31       66.24     20.16 o
 -16   2   7        0.64       -8.96     15.32 o
 -15   2   7       20.61        5.29     15.61 o
 -14   2   7       14.72       17.94     15.91 o
 -13   2   7       15.91       17.25     12.95 o
 -12   2   7        0.84      -15.27     10.18 o
 -11   2   7      228.90      236.88     22.64 o
 -10   2   7      151.28      129.58     12.93 o
  -9   2   7        3.82        4.08      9.47 o
  -8   2   7       28.39       44.07      9.39 o
  -7   2   7        1.29        6.89      8.24 o
  -6   2   7       42.64       42.32      8.61 o
  -5   2   7       79.00       64.62      8.78 o
  -4   2   7       89.23       99.31      9.73 o
  -3   2   7     1935.81     1854.81     62.70 o
  -2   2   7       88.41      116.14     14.76 o
  -1   2   7       39.97       40.86      6.18 o
   0   2   7      656.28      606.17     23.34 o
   1   2   7     1467.84     1446.73     56.65 o
   2   2   7      100.86      104.09     11.08 o
   3   2   7      115.33      123.11     12.22 o
   4   2   7      118.72      105.77     14.31 o
   5   2   7     1069.24     1189.46     53.54 o
   6   2   7       27.51       36.22     10.95 o
   7   2   7       86.54       85.76     15.18 o
   8   2   7       14.52      -21.98     14.65 o
   9   2   7       14.56       -4.75     21.24 o
  10   2   7      105.50      170.38     77.77 o
  11   2   7       22.78       23.44     27.00 o
  12   2   7        8.67       19.25     30.66 o
  13   2   7       36.48       53.92     38.73 o
  14   2   7        4.39       -6.59     34.96 o
 -15   3   7       62.37       44.76     21.35 o
 -14   3   7       71.27       53.83     19.73 o
 -13   3   7       49.99       64.90     25.16 o
 -12   3   7       26.60       21.02     16.76 o
 -11   3   7        1.27        6.50     13.36 o
 -10   3   7       59.58       20.20     11.82 o
  -9   3   7       26.35        8.01     10.07 o
  -8   3   7       72.29       65.78     13.39 o
  -7   3   7      283.62      282.11     16.89 o
  -6   3   7      174.59      198.41     18.57 o
  -5   3   7       30.33       35.97      9.28 o
  -4   3   7        1.68        9.60      9.43 o
  -3   3   7        1.39        0.04      7.97 o
  -2   3   7      177.81      160.37     12.24 o
  -1   3   7        8.26        5.85      8.42 o
   0   3   7      126.46      124.98     10.46 o
   1   3   7      125.05      115.32     12.91 o
   2   3   7      126.32      136.83     13.30 o
   3   3   7       38.30       39.77     10.06 o
   4   3   7        0.39       19.91     10.52 o
   5   3   7       15.18       24.13     11.75 o
   6   3   7        9.14        9.93     13.31 o
   7   3   7       57.06       62.99     15.13 o
   8   3   7       79.89      120.22     29.25 o
   9   3   7       21.00       -4.60     24.48 o
  10   3   7       25.94       35.19     39.16 o
  11   3   7        0.04       24.69     40.58 o
  12   3   7       13.95       -3.12     50.51 o
 -12   4   7        8.76       13.46     14.33 o
 -11   4   7       32.53       38.36     15.47 o
 -10   4   7       92.56       68.33     19.97 o
  -9   4   7       97.85       93.25     25.15 o
  -8   4   7       20.84       45.84     16.21 o
  -7   4   7       30.78       20.53     15.65 o
  -6   4   7        0.19       36.14     18.49 o
  -5   4   7       99.59       61.56     19.85 o
  -4   4   7       38.71       33.91     18.75 o
  -3   4   7        4.11       -0.10     14.66 o
  -2   4   7       28.93       55.93     16.50 o
  -1   4   7       68.84       68.59     16.66 o
   0   4   7       21.57       25.88     23.15 o
   1   4   7      122.78      101.70     18.19 o
   2   4   7        3.74       -0.72     12.91 o
   3   4   7        9.36       13.76     15.17 o
   4   4   7        7.07       11.70     17.88 o
   5   4   7        6.01       13.30     20.26 o
   6   4   7        9.07        7.27     18.68 o
   7   4   7        4.93       25.95     23.56 o
   8   4   7        1.58        4.77     29.49 o
   9   4   7       42.20       75.09     30.95 o
  -6   5   7       30.22       16.49     24.55 o
  -5   5   7        2.76        3.76     19.38 o
  -4   5   7       52.37       43.47     26.21 o
  -3   5   7        5.84       11.81     20.32 o
  -2   5   7       29.77       23.76     19.43 o
  -1   5   7       41.81       63.44     25.75 o
   0   5   7       17.10      -20.78     23.96 o
   1   5   7        2.79       -1.47     19.60 o
   2   5   7        0.35      -30.19     20.13 o
   3   5   7        8.58       -7.44     25.27 o
 -18   0   8        5.86      -30.39     30.54 o
 -16   0   8      267.33      252.80     56.37 o
 -14   0   8       45.00       12.17     23.12 o
 -12   0   8        7.65        2.23     15.02 o
 -10   0   8       24.22        5.34     11.03 o
  -8   0   8      446.87      502.34     31.50 o
  -6   0   8     3604.07     3665.24    170.42 o
  -4   0   8     1763.05     1925.30     92.70 o
  -2   0   8       81.56       60.86      8.64 o
   0   0   8     1060.32      995.30     71.32 o
   2   0   8     1662.49     1670.18    133.81 o
   4   0   8     1006.43     1164.83     84.20 o
   6   0   8      419.63      490.64     69.36 o
   8   0   8      109.99       79.48     35.20 o
  10   0   8      184.43      210.38     58.77 o
  12   0   8       36.71       -2.27     38.59 o
  14   0   8      214.18      196.46     68.14 o
 -18   1   8       10.09        6.08     18.79 o
 -17   1   8       60.68       58.91     18.47 o
 -16   1   8       86.77       53.48     17.30 o
 -15   1   8       41.91       21.78     13.86 o
 -14   1   8        0.58        8.30     17.12 o
 -13   1   8      185.30      186.87     31.66 o
 -12   1   8        2.63       -9.52     13.33 o
 -11   1   8       34.10       22.04      8.89 o
 -10   1   8       21.43       16.27      8.03 o
  -9   1   8      276.20      282.66     14.56 o
  -8   1   8      239.75      294.51     14.24 o
  -7   1   8      176.90      196.26     16.47 o
  -6   1   8      180.89      146.71     13.07 o
  -5   1   8      221.05      272.83     14.01 o
  -4   1   8     2569.87     2636.29     75.05 o
  -3   1   8     2092.05     2197.74     74.09 o
  -2   1   8     1132.03     1117.63     39.44 o
  -1   1   8     2232.85     2203.58     84.52 o
   0   1   8      176.61      196.84     14.26 o
   1   1   8     1156.32     1257.19     54.67 o
   2   1   8       68.97       94.23     19.17 o
   3   1   8       56.19       45.69      7.89 o
   4   1   8      424.15      465.73     29.66 o
   5   1   8      151.51      173.80     20.29 o
   6   1   8       25.02       -1.67     12.90 o
   7   1   8      309.40      246.75     34.70 o
   8   1   8       37.64       51.10     21.77 o
   9   1   8        0.03       -3.05     21.16 o
  10   1   8       52.73       18.66     25.57 o
  11   1   8      191.86      194.60     39.55 o
  12   1   8      107.04       94.12     34.98 o
  13   1   8        7.07       36.53     33.48 o
  14   1   8        0.17        8.06     31.84 o
  15   1   8       12.88       20.54     37.41 o
 -17   2   8        4.98       18.46     17.30 o
 -16   2   8       29.56       12.42     15.45 o
 -15   2   8        0.39       -7.77     14.37 o
 -14   2   8       35.81       75.90     15.05 o
 -13   2   8      109.95      115.46     14.88 o
 -12   2   8      153.65      168.37     15.33 o
 -11   2   8        0.56        7.68     10.24 o
 -10   2   8       96.47       82.97     13.08 o
  -9   2   8       23.57       46.95      9.88 o
  -8   2   8      149.69      168.54     13.56 o
  -7   2   8       75.71       97.51     11.42 o
  -6   2   8      227.16      255.09     24.63 o
  -5   2   8        0.94        9.42      7.55 o
  -4   2   8      264.04      309.41     15.02 o
  -3   2   8       19.33       18.53      6.93 o
  -2   2   8      103.60      128.41      9.76 o
  -1   2   8     1616.69     1584.80     50.74 o
   0   2   8       40.94       24.29      6.78 o
   1   2   8       91.60       77.78     16.92 o
   2   2   8      485.94      474.49     26.56 o
   3   2   8       34.13       49.18     16.31 o
   4   2   8      332.99      379.41     20.65 o
   5   2   8       22.44       26.06     10.98 o
   6   2   8      484.85      580.92     42.16 o
   7   2   8       19.88       22.66     11.97 o
   8   2   8       61.05       38.17     16.20 o
   9   2   8      153.54      161.28     22.81 o
  10   2   8        2.25       26.27     24.64 o
  11   2   8       21.74       53.30     62.29 o
  12   2   8        0.77       16.02     30.40 o
  13   2   8       27.81       66.32     36.95 o
  14   2   8       58.00      114.54     42.49 o
 -15   3   8        0.89        6.81     18.30 o
 -14   3   8       17.59       35.27     16.37 o
 -13   3   8        1.65       -6.19     15.31 o
 -12   3   8        1.99       -8.39     16.09 o
 -11   3   8      122.31      163.48     19.68 o
 -10   3   8        5.80       11.19     11.62 o
  -9   3   8       67.96       97.60     18.03 o
  -8   3   8        4.45      -15.32     10.21 o
  -7   3   8       27.02       26.94     12.20 o
  -6   3   8      209.86      206.02     25.07 o
  -5   3   8        0.23        1.70      9.91 o
  -4   3   8       41.63       44.11     12.71 o
  -3   3   8        4.22       -6.84      6.95 o
  -2   3   8       30.39       26.09      9.04 o
  -1   3   8       44.95       34.52      8.50 o
   0   3   8       39.29       29.72      7.96 o
   1   3   8       16.69       15.80      8.07 o
   2   3   8      565.26      649.53     36.54 o
   3   3   8      270.89      304.14     20.51 o
   4   3   8      293.19      343.55     26.34 o
   5   3   8      114.38      126.56     15.97 o
   6   3   8      276.03      291.97     24.98 o
   7   3   8       11.05       -7.16     17.53 o
   8   3   8        1.08       14.97     24.68 o
   9   3   8       58.55       88.83     47.96 o
  10   3   8       67.52       63.00     53.92 o
  11   3   8       49.01       15.61     52.22 o
  12   3   8        5.04       35.18     56.18 o
 -12   4   8        1.50        5.90     15.04 o
 -11   4   8       35.07       29.47     16.91 o
 -10   4   8        2.26        7.24     26.17 o
  -9   4   8       18.77       10.39     16.39 o
  -8   4   8        5.89        5.56     17.03 o
  -7   4   8        4.32        6.96     13.49 o
  -6   4   8        0.81      -18.50     13.12 o
  -5   4   8        4.24       33.33     17.98 o
  -4   4   8       94.62      109.47     24.55 o
  -3   4   8        1.69        2.31     18.51 o
  -2   4   8       20.00       10.23     15.35 o
  -1   4   8      119.77      109.58     19.30 o
   0   4   8      132.26      143.12     30.99 o
   1   4   8       51.23       55.26     27.36 o
   2   4   8       28.57       43.55     17.12 o
   3   4   8      113.07      149.32     34.09 o
   4   4   8       35.09       37.15     24.28 o
   5   4   8       40.61       20.25     25.64 o
   6   4   8       11.86        4.37     24.30 o
   7   4   8      137.68      130.60     27.62 o
   8   4   8       49.68       41.69     29.62 o
   9   4   8       20.63       12.34     38.02 o
  -6   5   8        2.28        3.64     25.11 o
  -5   5   8        6.98       42.35     26.84 o
  -4   5   8       32.73       36.07     23.41 o
  -3   5   8        7.47       -8.97     29.74 o
  -2   5   8       68.71       59.37     26.05 o
  -1   5   8       23.00        8.43     23.43 o
   0   5   8       36.67       17.85     33.25 o
   1   5   8       64.93       33.39     25.03 o
   2   5   8        0.08      -19.93     27.24 o
 -17   0   9       37.59       34.76     35.90 o
 -15   0   9       77.64       30.34     26.87 o
 -13   0   9        2.07       16.08     15.08 o
 -11   0   9       56.97       56.42     14.24 o
  -9   0   9      475.47      488.11     32.55 o
  -7   0   9     4080.87     3982.00    185.88 o
  -5   0   9     7473.05     8119.99    305.39 o
  -3   0   9       79.09       94.12     15.57 o
  -1   0   9     6019.12     6231.39    407.01 o
   1   0   9      356.90      491.32    103.07 o
   3   0   9      420.65      385.29     55.45 o
   5   0   9       10.43       -0.85     24.97 o
   7   0   9       18.02       42.28     26.67 o
   9   0   9      453.57      449.57     75.02 o
  11   0   9      122.14      129.72     48.25 o
  13   0   9       62.32       34.06     52.50 o
 -18   1   9       29.65       29.79     18.74 o
 -17   1   9       14.98       -5.33     17.12 o
 -16   1   9        7.54       24.98     15.04 o
 -15   1   9       12.82       14.31     12.63 o
 -14   1   9       55.25       45.13     11.32 o
 -13   1   9      553.70      599.75     28.77 o
 -12   1   9       61.28       61.94     10.91 o
 -11   1   9       13.60       28.98      9.29 o
 -10   1   9      143.79      147.12     12.42 o
  -9   1   9      130.53      141.00     15.46 o
  -8   1   9      987.14     1045.29     36.61 o
  -7   1   9      173.39      192.01     15.72 o
  -6   1   9      400.01      460.53     18.82 o
  -5   1   9      142.90      218.75     20.17 o
  -4   1   9      164.56      205.66     13.69 o
  -3   1   9       34.06       43.39      8.83 o
  -2   1   9      684.61      744.20     35.38 o
  -1   1   9      665.66      641.01     35.47 o
   0   1   9      601.38      605.62     38.41 o
   1   1   9      102.71      117.25     13.22 o
   2   1   9      632.62      684.08     55.45 o
   3   1   9     1024.90     1015.58     65.47 o
   4   1   9       41.65       30.93     12.13 o
   5   1   9       54.38       51.28     14.95 o
   6   1   9      328.10      318.44     28.35 o
   7   1   9       53.57       29.11     20.26 o
   8   1   9       65.47       84.55     28.52 o
   9   1   9       71.64       44.81     27.59 o
  10   1   9       86.02       56.06     57.62 o
  11   1   9        3.09       33.37     25.52 o
  12   1   9       30.72       24.60     42.14 o
  13   1   9        0.26       36.39     35.27 o
  14   1   9       25.38        1.21     36.11 o
 -17   2   9      102.15      122.08     21.43 o
 -16   2   9       14.83       -4.89     14.63 o
 -15   2   9        3.42      -19.51     13.01 o
 -14   2   9       59.73       14.50     13.50 o
 -13   2   9        0.58       11.46     11.20 o
 -12   2   9       17.59        4.14     11.08 o
 -11   2   9      218.30      215.19     22.07 o
 -10   2   9     1033.48     1029.47     40.99 o
  -9   2   9       82.17       50.24     10.97 o
  -8   2   9       37.50       41.35     10.91 o
  -7   2   9      245.40      268.42     18.32 o
  -6   2   9       57.78       49.49      8.68 o
  -5   2   9        6.20        9.62      7.81 o
  -4   2   9       16.71       10.67      8.09 o
  -3   2   9      780.80      838.36     31.80 o
  -2   2   9      922.56      904.71     33.18 o
  -1   2   9      306.04      291.08     15.20 o
   0   2   9      250.64      272.83     15.73 o
   1   2   9      688.70      739.73     39.91 o
   2   2   9      212.64      214.39     17.24 o
   3   2   9      381.39      391.22     24.72 o
   4   2   9      161.32      158.41     17.44 o
   5   2   9      194.75      159.13     16.54 o
   6   2   9       58.87       67.07     15.57 o
   7   2   9       32.33       10.75     12.74 o
   8   2   9       58.92       63.73     18.62 o
   9   2   9        5.54       15.50     37.03 o
  10   2   9        0.16      -10.42     68.38 o
  11   2   9       64.49       48.83     30.68 o
  12   2   9        5.04       19.58     34.57 o
  13   2   9       60.35       64.25     39.43 o
 -15   3   9       34.64       33.70     18.51 o
 -14   3   9      152.33      139.66     23.30 o
 -13   3   9       52.94       37.90     18.40 o
 -12   3   9        7.50        8.39     15.30 o
 -11   3   9        8.56       16.83     12.95 o
 -10   3   9       50.88       44.11     13.92 o
  -9   3   9       71.98       74.77     14.50 o
  -8   3   9       11.51       19.08     11.35 o
  -7   3   9      708.31      741.36     36.86 o
  -6   3   9      231.70      261.35     19.70 o
  -5   3   9      757.78      768.23     42.71 o
  -4   3   9       44.18       27.85     10.47 o
  -3   3   9      120.18       90.79     12.51 o
  -2   3   9       41.01       31.53      7.88 o
  -1   3   9        0.30       12.27      7.52 o
   0   3   9      201.11      184.40     14.58 o
   1   3   9      265.46      267.25     17.02 o
   2   3   9        1.06       -1.37     10.73 o
   3   3   9        0.04        4.87     11.65 o
   4   3   9       26.42       50.45     14.31 o
   5   3   9       11.44       12.32     15.23 o
   6   3   9       11.40       37.09     16.03 o
   7   3   9       16.62       14.09     21.38 o
   8   3   9       71.50       82.83     30.34 o
   9   3   9        7.14       21.85     42.85 o
  10   3   9       28.52       96.48     49.66 o
  11   3   9        4.53       82.00     53.91 o
 -12   4   9       44.13       17.35     18.26 o
 -11   4   9       23.94        2.19     18.99 o
 -10   4   9       39.35       74.48     18.35 o
  -9   4   9       19.18       -2.80     16.89 o
  -8   4   9       74.65       83.29     19.34 o
  -7   4   9        0.17       33.17     15.71 o
  -6   4   9        1.24        3.67     13.90 o
  -5   4   9       45.14       38.19     20.27 o
  -4   4   9      248.04      304.91     57.71 o
  -3   4   9       65.32       53.40     23.06 o
  -2   4   9      385.86      412.87     35.60 o
  -1   4   9      125.29       80.37     21.52 o
   0   4   9       10.05       16.14     19.67 o
   1   4   9       26.58      -16.96     14.78 o
   2   4   9        5.53       -0.91     16.60 o
   3   4   9        0.11      -12.92     20.51 o
   4   4   9        7.63       21.18     17.41 o
   5   4   9        2.04       -9.60     18.59 o
   6   4   9        0.15       -3.48     21.09 o
   7   4   9        0.13       49.24     22.42 o
   8   4   9        6.76       25.05     27.29 o
  -5   5   9       27.52       47.76     27.55 o
  -4   5   9       17.60        5.95     24.96 o
  -3   5   9       12.77       42.99     35.15 o
  -2   5   9        4.14        4.81     23.64 o
  -1   5   9       76.64       72.29     27.14 o
   0   5   9        0.04      -29.69     24.02 o
   1   5   9       43.28       27.85     23.74 o
 -18   0  10       48.53       23.31     31.49 o
 -16   0  10     1207.12     1298.41    119.77 o
 -14   0  10      334.56      337.49     31.06 o
 -12   0  10       92.44       78.53     17.66 o
 -10   0  10      220.10      257.10     23.25 o
  -8   0  10     1866.70     1723.51     97.26 o
  -6   0  10      593.70      710.58     33.46 o
  -4   0  10     8716.62     8841.41    470.80 o
  -2   0  10      539.74      559.93     34.99 o
   0   0  10     5082.98     5174.23    340.00 o
   2   0  10       15.62        2.27     17.31 o
   4   0  10        9.07       16.43     10.17 o
   6   0  10       34.20       87.40     30.93 o
   8   0  10      895.64      754.81    100.76 o
  10   0  10        3.95       28.09     41.14 o
  12   0  10       56.85       57.33     45.97 o
  14   0  10      112.62       18.45     54.78 o
 -18   1  10        8.77       -4.06     16.49 o
 -17   1  10       87.21       66.49     17.00 o
 -16   1  10       16.62        3.98     13.37 o
 -15   1  10       36.80       53.79     14.40 o
 -14   1  10        6.29        7.97     11.73 o
 -13   1  10      403.44      448.47     30.89 o
 -12   1  10       41.45       56.66     10.90 o
 -11   1  10      780.22      782.62     32.77 o
 -10   1  10      584.17      669.22     31.83 o
  -9   1  10      560.47      639.05     30.52 o
  -8   1  10      537.30      697.35     29.58 o
  -7   1  10     1251.08     1235.68     44.80 o
  -6   1  10       96.81      110.70     11.60 o
  -5   1  10      657.78      702.60     31.78 o
  -4   1  10     2908.65     2979.47    114.99 o
  -3   1  10     1674.59     1658.47     66.26 o
  -2   1  10      823.60      865.90     43.65 o
  -1   1  10     1757.52     1725.43     82.96 o
   0   1  10        4.03        9.61      9.46 o
   1   1  10      153.59      150.88     15.68 o
   2   1  10      217.22      218.11     23.61 o
   3   1  10      375.19      402.13     27.57 o
   4   1  10       46.03       29.34     11.18 o
   5   1  10      202.32      204.84     21.93 o
   6   1  10       63.76       32.61     20.48 o
   7   1  10        4.21        1.72     21.84 o
   8   1  10        0.01       20.11     23.55 o
   9   1  10       50.54       51.82     42.71 o
  10   1  10        1.61       19.53     28.41 o
  11   1  10      352.23      498.28     86.49 o
  12   1  10       48.92       91.23     37.15 o
  13   1  10        1.07        3.02     40.72 o
  14   1  10        0.04        6.97     38.71 o
 -17   2  10        8.00       11.26     17.40 o
 -16   2  10        0.34        0.83     13.91 o
 -15   2  10        0.24        5.68     13.14 o
 -14   2  10       54.40       78.87     14.84 o
 -13   2  10       13.65       20.96     13.02 o
 -12   2  10       94.13      103.23     13.07 o
 -11   2  10      257.92      284.84     17.73 o
 -10   2  10      311.10      336.28     20.72 o
  -9   2  10       49.41       31.84     12.24 o
  -8   2  10      807.10      857.95     38.50 o
  -7   2  10       68.88       55.80     13.31 o
  -6   2  10     1177.43     1167.70     50.00 o
  -5   2  10       18.91       19.36      8.81 o
  -4   2  10      210.16      214.00     16.42 o
  -3   2  10       53.52       62.85     10.77 o
  -2   2  10        9.80       19.48      7.05 o
  -1   2  10       90.67      105.21     10.72 o
   0   2  10       22.95       15.93      8.03 o
   1   2  10      142.26      120.66     13.71 o
   2   2  10      720.49      833.14     43.76 o
   3   2  10        7.49       22.55     11.55 o
   4   2  10       23.32        3.08      9.90 o
   5   2  10       45.33       18.35     14.88 o
   6   2  10      311.39      370.12     28.59 o
   7   2  10      128.79      144.48     25.77 o
   8   2  10      197.00      222.06     26.18 o
   9   2  10       35.84       27.07     37.03 o
  10   2  10       14.32        8.28     30.36 o
  11   2  10       12.40       60.66     29.80 o
  12   2  10        7.43       29.46     36.10 o
  13   2  10        4.76       89.53     42.69 o
 -15   3  10        2.93      -23.22     18.03 o
 -14   3  10        9.31       22.70     18.58 o
 -13   3  10       20.58        9.00     17.01 o
 -12   3  10       30.47       42.00     17.54 o
 -11   3  10       29.74       38.97     18.19 o
 -10   3  10      124.84      126.61     19.45 o
  -9   3  10      124.75      116.65     18.15 o
  -8   3  10        4.58      -11.35     12.14 o
  -7   3  10      367.68      380.60     24.64 o
  -6   3  10       31.98       16.75     13.18 o
  -5   3  10      231.11      248.88     19.22 o
  -4   3  10       26.80       19.93      9.96 o
  -3   3  10      123.55       92.41     13.53 o
  -2   3  10        9.28       -8.39      7.29 o
  -1   3  10      172.12      167.58     19.11 o
   0   3  10       16.49       17.92     10.31 o
   1   3  10        0.43        4.10     10.16 o
   2   3  10      101.50       97.96     14.88 o
   3   3  10       52.41       77.59     21.27 o
   4   3  10      236.66      260.44     29.14 o
   5   3  10      166.24      168.87     21.48 o
   6   3  10       25.10       20.35     21.59 o
   7   3  10        3.24       -4.14     21.25 o
   8   3  10       20.19       69.81     40.86 o
   9   3  10       46.66       53.35     47.68 o
  10   3  10       45.21      121.17     62.15 o
  11   3  10       14.37       21.57     62.14 o
 -12   4  10       17.51       -2.50     18.46 o
 -11   4  10       11.00        9.42     18.57 o
 -10   4  10       13.67        3.44     18.15 o
  -9   4  10        9.56       12.28     17.06 o
  -8   4  10        1.10       -1.82     15.44 o
  -7   4  10       30.50       24.49     17.96 o
  -6   4  10        0.77       22.61     14.68 o
  -5   4  10        0.25        0.98     15.31 o
  -4   4  10      112.03      126.89     19.59 o
  -3   4  10       11.95       26.68     22.14 o
  -2   4  10       94.89      103.59     18.75 o
  -1   4  10        4.84       21.43     17.50 o
   0   4  10      103.85       79.74     25.76 o
   1   4  10       21.61       14.86     18.69 o
   2   4  10       43.90       37.42     17.86 o
   3   4  10       44.79      112.33     29.89 o
   4   4  10        1.86      -13.44     20.00 o
   5   4  10       28.29       47.06     21.88 o
   6   4  10        9.01      -10.05     22.02 o
   7   4  10       79.32      128.77     30.15 o
 -17   0  11       17.77       18.75     25.21 o
 -15   0  11      299.63      275.58     43.74 o
 -13   0  11      585.93      561.99     57.97 o
 -11   0  11      138.78      152.39     20.06 o
  -9   0  11      682.77      821.63     56.88 o
  -7   0  11      418.22      468.43     30.13 o
  -5   0  11      915.93     1103.79     79.09 o
  -3   0  11      840.69      842.61     54.02 o
  -1   0  11       51.87       50.99     11.74 o
   1   0  11      201.82      173.53     35.22 o
   3   0  11      542.17      525.59     71.96 o
   5   0  11      810.72      798.41     97.35 o
   7   0  11      159.59      130.59     38.61 o
   9   0  11      439.19      429.61     73.88 o
  11   0  11       31.69      158.34     53.35 o
  13   0  11        5.47       50.51     52.78 o
 -18   1  11       27.10       46.59     20.15 o
 -17   1  11       63.98       41.13     15.97 o
 -16   1  11        5.67       14.30     13.81 o
 -15   1  11       11.40       11.33     14.66 o
 -14   1  11       14.48       10.19     12.39 o
 -13   1  11     1013.35      978.50     40.06 o
 -12   1  11      407.20      467.26     26.40 o
 -11   1  11      182.96      219.88     17.26 o
 -10   1  11        4.44       13.31     10.42 o
  -9   1  11        6.84       13.13      9.13 o
  -8   1  11      564.61      701.29     36.64 o
  -7   1  11      123.74      129.52     16.26 o
  -6   1  11     1079.56     1057.82     39.91 o
  -5   1  11       42.63       31.88      9.87 o
  -4   1  11      169.88      204.80     15.77 o
  -3   1  11     1126.47     1131.97     52.09 o
  -2   1  11      233.09      270.73     22.61 o
  -1   1  11      540.33      595.18     35.70 o
   0   1  11      408.80      522.10     68.20 o
   1   1  11      325.59      353.27     31.11 o
   2   1  11        2.39       21.62     24.06 o
   3   1  11      291.36      285.30     26.61 o
   4   1  11        2.08        3.74     12.21 o
   5   1  11      338.07      354.52     34.56 o
   6   1  11      727.94      713.95     49.03 o
   7   1  11       44.61       11.70     19.35 o
   8   1  11      389.02      416.49     61.37 o
   9   1  11        2.18       53.38     31.34 o
  10   1  11       30.13      125.65     39.02 o
  11   1  11        2.99       63.41     31.94 o
  12   1  11       13.67       14.12     34.76 o
  13   1  11       11.85        8.96     34.27 o
 -17   2  11       16.00       25.81     20.27 o
 -16   2  11       19.81       10.76     16.40 o
 -15   2  11        4.63       14.71     15.11 o
 -14   2  11       30.85       55.81     15.52 o
 -13   2  11      242.00      231.61     20.20 o
 -12   2  11       71.73       56.12     12.06 o
 -11   2  11      198.84      203.19     16.86 o
 -10   2  11     1512.34     1486.01     59.21 o
  -9   2  11      638.43      693.80     33.96 o
  -8   2  11      695.49      807.41     36.91 o
  -7   2  11      575.46      643.30     29.98 o
  -6   2  11      286.60      320.63     20.45 o
  -5   2  11       23.38       19.39      9.03 o
  -4   2  11       32.51       29.07     10.06 o
  -3   2  11      722.20      730.97     39.03 o
  -2   2  11       62.44       63.27     14.53 o
  -1   2  11        7.80       16.50      8.65 o
   0   2  11        1.81       -7.34      9.78 o
   1   2  11       43.08       39.56     11.23 o
   2   2  11      164.97      181.82     19.31 o
   3   2  11      382.68      448.20     31.05 o
   4   2  11       18.13       31.13     10.52 o
   5   2  11       48.26       54.16     14.74 o
   6   2  11       11.60       -1.76     14.55 o
   7   2  11        5.07        5.33     14.37 o
   8   2  11       39.19       48.10     29.50 o
   9   2  11       72.03       58.10     31.22 o
  10   2  11        3.16       26.69     32.16 o
  11   2  11      100.55      105.14     63.58 o
  12   2  11       22.34       43.64     35.95 o
 -15   3  11       10.92      -12.91     19.68 o
 -14   3  11      119.31       93.00     20.18 o
 -13   3  11       19.63       19.43     18.09 o
 -12   3  11       56.88       72.31     21.40 o
 -11   3  11        0.16        4.74     17.59 o
 -10   3  11       20.11        9.48     14.22 o
  -9   3  11      247.50      252.58     23.12 o
  -8   3  11        3.27       26.47     13.68 o
  -7   3  11      674.70      678.91     38.97 o
  -6   3  11      209.32      148.86     18.27 o
  -5   3  11      569.56      574.12     32.10 o
  -4   3  11      117.96      105.81     13.47 o
  -3   3  11       30.73       28.08      9.95 o
  -2   3  11        9.01        3.92      9.60 o
  -1   3  11       95.80      105.14     16.43 o
   0   3  11      365.02      330.32     21.61 o
   1   3  11        3.78       15.92     11.77 o
   2   3  11       93.32       86.73     17.49 o
   3   3  11       16.44        3.00     15.21 o
   4   3  11        0.35       36.53     21.85 o
   5   3  11      101.01      162.45     27.70 o
   6   3  11       22.14       23.11     22.04 o
   7   3  11       24.19       52.17     29.39 o
   8   3  11       12.74        0.67     29.22 o
   9   3  11       25.62      -42.28     49.66 o
  10   3  11        1.44       70.94     56.75 o
 -11   4  11       18.72        4.18     17.48 o
 -10   4  11       12.85      -17.55     17.86 o
  -9   4  11        4.00      -22.27     15.43 o
  -8   4  11       20.94       39.85     18.61 o
  -7   4  11       42.54       35.60     18.55 o
  -6   4  11       17.69       -5.87     16.67 o
  -5   4  11        0.24       -0.85     15.57 o
  -4   4  11      339.06      399.10     32.11 o
  -3   4  11       60.80       42.82     24.00 o
  -2   4  11      117.74       81.32     22.93 o
  -1   4  11      108.74      130.18     33.35 o
   0   4  11        7.23       -2.89     15.77 o
   1   4  11        0.31       -5.25     16.37 o
   2   4  11       63.51       81.02     26.86 o
   3   4  11       34.79       46.08     20.66 o
   4   4  11       26.24       46.02     24.11 o
   5   4  11       24.71       51.79     23.57 o
   6   4  11        0.02       -0.12     23.73 o
 -18   0  12       46.65       42.53     29.40 o
 -16   0  12      988.28      951.98     72.92 o
 -14   0  12     1866.05     1786.78    107.30 o
 -12   0  12        8.31       13.07     22.95 o
 -10   0  12      117.07      143.01     29.91 o
  -8   0  12      323.35      416.86     29.01 o
  -6   0  12        1.49        5.06     23.66 o
  -4   0  12       36.31       55.91     28.95 o
  -2   0  12      547.72      540.11     60.73 o
   0   0  12     1570.85     1375.62    140.59 o
   2   0  12        0.61        0.85     22.70 o
   4   0  12      200.37      198.91     36.77 o
   6   0  12      573.81      559.24     81.03 o
   8   0  12      556.01      521.59     81.58 o
  10   0  12        0.01       33.48     42.28 o
  12   0  12        2.02      -19.01     47.39 o
 -18   1  12       27.69       38.60     20.42 o
 -17   1  12      165.59      159.15     21.95 o
 -16   1  12      280.05      265.57     26.43 o
 -15   1  12        5.22       20.39     15.33 o
 -14   1  12        2.05       -8.34     15.59 o
 -13   1  12      294.22      257.23     22.17 o
 -12   1  12        5.81       11.11     14.11 o
 -11   1  12     1411.60     1357.45     63.53 o
 -10   1  12      318.69      313.71     22.19 o
  -9   1  12       19.94       25.98     11.19 o
  -8   1  12       56.10       41.43     11.80 o
  -7   1  12      168.27      201.81     21.91 o
  -6   1  12       12.57       14.43      9.94 o
  -5   1  12      218.64      249.84     20.22 o
  -4   1  12      209.95      239.96     19.11 o
  -3   1  12      497.16      554.78     31.91 o
  -2   1  12        7.11        6.74     10.26 o
  -1   1  12       58.21       54.90     12.59 o
   0   1  12      104.02      131.44     29.62 o
   1   1  12        0.16       -7.83     12.45 o
   2   1  12      776.05      831.40     99.62 o
   3   1  12      545.86      515.08     39.51 o
   4   1  12       87.34       58.46     15.93 o
   5   1  12      557.53      541.34     88.98 o
   6   1  12        3.92        9.09     16.25 o
   7   1  12        2.21        2.08     16.00 o
   8   1  12       69.35       88.95     31.22 o
   9   1  12       75.54       94.71     30.71 o
  10   1  12       16.49       72.83     39.73 o
  11   1  12       47.36       25.11     72.36 o
  12   1  12        3.09        9.71     36.15 o
 -16   2  12        3.38       16.51     17.78 o
 -15   2  12       35.19       54.89     15.41 o
 -14   2  12       46.62       47.87     16.22 o
 -13   2  12       65.39       69.75     16.21 o
 -12   2  12        0.55       -8.81     12.02 o
 -11   2  12       20.98       15.09     11.51 o
 -10   2  12      233.08      260.82     20.65 o
  -9   2  12       58.10       53.73     13.09 o
  -8   2  12      751.91      786.60     36.91 o
  -7   2  12      107.20       97.05     14.20 o
  -6   2  12      481.53      524.82     35.16 o
  -5   2  12       85.11       99.05     13.36 o
  -4   2  12        0.03       18.70     11.84 o
  -3   2  12       24.06        6.13     15.71 o
  -2   2  12        2.10        6.11     12.99 o
  -1   2  12       25.93       13.60      9.50 o
   0   2  12       17.31       21.91     10.54 o
   1   2  12      282.02      251.27     30.13 o
   2   2  12      290.41      316.86     26.61 o
   3   2  12       96.73       91.94     19.50 o
   4   2  12       74.74       72.44     17.71 o
   5   2  12       64.48        6.63     16.53 o
   6   2  12      120.28       96.78     22.23 o
   7   2  12       43.76       67.85     19.46 o
   8   2  12       37.96       77.75     31.27 o
   9   2  12       43.28       65.55     33.66 o
  10   2  12       12.81       11.93     37.17 o
  11   2  12        0.25       36.65     37.60 o
 -14   3  12        1.23       27.05     19.97 o
 -13   3  12        0.51      -29.42     19.61 o
 -12   3  12       97.35       59.43     21.28 o
 -11   3  12       11.89      -21.88     15.93 o
 -10   3  12      253.63      230.34     29.68 o
  -9   3  12      102.82      118.30     20.91 o
  -8   3  12        2.52        2.28     13.52 o
  -7   3  12       78.86       62.91     16.71 o
  -6   3  12        8.98       -9.71     16.41 o
  -5   3  12      175.05      191.13     47.02 o
  -4   3  12        2.31        4.71     14.96 o
  -3   3  12       54.10       39.94     10.07 o
  -2   3  12      279.05      264.32     22.57 o
  -1   3  12      104.70       99.85     14.51 o
   0   3  12        1.83       -7.16     12.24 o
   1   3  12       89.62       91.96     17.97 o
   2   3  12       28.36       60.07     15.94 o
   3   3  12       18.68        5.06     16.17 o
   4   3  12      113.74      113.13     40.58 o
   5   3  12       19.75       29.58     21.07 o
   6   3  12        1.88      -30.38     21.97 o
   7   3  12        9.63       35.93     30.15 o
   8   3  12        6.36       -0.03     29.33 o
   9   3  12        5.69        5.11     47.10 o
 -11   4  12       16.96        0.06     20.67 o
 -10   4  12        1.35        1.07     18.25 o
  -9   4  12       10.77       -4.75     19.11 o
  -8   4  12        0.01       -8.20     23.71 o
  -7   4  12      128.27      121.26     22.51 o
  -6   4  12        5.78        1.82     15.83 o
  -5   4  12        2.67      -22.61     15.07 o
  -4   4  12       11.03        3.94     21.05 o
  -3   4  12       12.79        4.02     17.91 o
  -2   4  12      132.30      145.13     21.95 o
  -1   4  12       19.27        8.70     15.62 o
   0   4  12       40.28       83.54     23.64 o
   1   4  12      149.78      164.73     26.92 o
   2   4  12        1.35       19.16     20.79 o
   3   4  12        0.01       14.37     23.38 o
   4   4  12        0.21        9.32     22.94 o
   5   4  12        3.03       33.67     23.60 o
 -17   0  13       63.71       40.78     26.60 o
 -15   0  13       38.30       90.81     27.42 o
 -13   0  13       84.12      138.06     32.57 o
 -11   0  13      974.75      992.32     88.21 o
  -9   0  13     1497.31     1473.41     87.57 o
  -7   0  13       28.47       38.38     20.25 o
  -5   0  13      335.24      206.01     44.90 o
  -3   0  13      386.67      459.87     67.08 o
  -1   0  13      585.04      552.41     73.10 o
   1   0  13      316.94      223.03     42.62 o
   3   0  13     1044.53     1104.99    120.21 o
   5   0  13      627.65      604.27     85.88 o
   7   0  13      233.45      285.37     60.48 o
   9   0  13        4.55        2.55     42.56 o
  11   0  13        4.13       13.90     45.68 o
 -17   1  13      115.23      118.80     26.33 o
 -16   1  13       35.47       51.46     21.07 o
 -15   1  13       46.67       49.03     21.26 o
 -14   1  13      163.79      163.06     34.46 o
 -13   1  13       85.77       93.44     22.47 o
 -12   1  13      236.34      266.42     25.19 o
 -11   1  13      303.43      319.63     27.60 o
 -10   1  13       43.00       23.95     17.66 o
  -9   1  13        1.96       -6.72     12.79 o
  -8   1  13      692.71      765.22     57.46 o
  -7   1  13        0.74       -1.11     12.60 o
  -6   1  13      966.27      998.35     56.97 o
  -5   1  13        6.48       14.72     11.90 o
  -4   1  13      130.23      105.69     17.79 o
  -3   1  13       50.73       27.04     14.42 o
  -2   1  13      638.47      641.53     64.06 o
  -1   1  13      284.75      281.77     46.46 o
   0   1  13      618.76      527.10     49.38 o
   1   1  13       58.11       30.03     20.02 o
   2   1  13      267.60      243.16     42.04 o
   3   1  13       41.25        7.57     22.12 o
   4   1  13       97.40       88.51     18.28 o
   5   1  13      111.52       88.39     18.79 o
   6   1  13      121.18       76.40     18.50 o
   7   1  13       15.97       16.67     24.96 o
   8   1  13       19.74       42.50     26.14 o
   9   1  13      100.56      128.97     36.20 o
  10   1  13        9.31        3.00     33.58 o
  11   1  13       20.10       21.87     34.40 o
  12   1  13        0.10       13.53     37.57 o
 -16   2  13        2.38       22.64     16.47 o
 -15   2  13       29.78        3.37     16.26 o
 -14   2  13        0.97        3.52     15.98 o
 -13   2  13      208.70      160.71     19.49 o
 -12   2  13       12.58        2.86     13.55 o
 -11   2  13       50.56       50.44     12.94 o
 -10   2  13       16.63       -1.62     11.48 o
  -9   2  13      137.15      177.98     18.31 o
  -8   2  13      180.33      172.40     23.65 o
  -7   2  13        2.79       -5.91     10.19 o
  -6   2  13       36.27       32.69     14.68 o
  -5   2  13     1033.34     1064.60     53.74 o
  -4   2  13      214.27      217.10     20.93 o
  -3   2  13      449.49      503.48     35.93 o
  -2   2  13       75.69       68.25     17.39 o
  -1   2  13      202.61      253.50     24.74 o
   0   2  13       88.72       79.43     15.42 o
   1   2  13      101.48      104.00     18.19 o
   2   2  13      606.62      617.11     41.38 o
   3   2  13      206.60      245.51     28.60 o
   4   2  13        1.29       38.94     17.14 o
   5   2  13       13.17      -12.86     16.65 o
   6   2  13       55.66       62.56     45.31 o
   7   2  13        3.20       21.11     19.07 o
   8   2  13        2.56        5.90     29.02 o
   9   2  13       13.26        9.02     32.27 o
  10   2  13       51.69      119.70     40.93 o
 -14   3  13      112.39      114.07     25.49 o
 -13   3  13        6.80       15.22     22.73 o
 -12   3  13       41.85       35.24     18.53 o
 -11   3  13        1.95       25.89     20.77 o
 -10   3  13      104.18      145.23     26.87 o
  -9   3  13       22.67       34.32     20.31 o
  -8   3  13       49.43       46.69     20.89 o
  -7   3  13       29.47       15.06     16.23 o
  -6   3  13       30.76       11.50     16.09 o
  -5   3  13      183.43      199.12     30.64 o
  -4   3  13       77.10       53.78     15.24 o
  -3   3  13        6.99      -24.32     22.25 o
  -2   3  13      176.64      168.99     19.33 o
  -1   3  13      703.71      718.84     52.64 o
   0   3  13      103.43      123.96     17.11 o
   1   3  13        0.60       10.61     14.16 o
   2   3  13       16.16       13.79     17.85 o
   3   3  13        1.35        1.25     15.00 o
   4   3  13        1.15      -37.24     24.83 o
   5   3  13        3.31       34.23     24.04 o
   6   3  13       57.65       72.70     41.15 o
   7   3  13       30.77       14.83     30.05 o
   8   3  13       40.45       58.04     32.31 o
 -10   4  13       41.77       20.17     21.87 o
  -9   4  13        6.93      -14.21     17.53 o
  -8   4  13       11.25      -16.42     17.26 o
  -7   4  13        1.77       -5.14     17.09 o
  -6   4  13        0.02       12.60     18.28 o
  -5   4  13        5.11      -13.60     17.02 o
  -4   4  13       90.05       81.76     31.87 o
  -3   4  13        6.61       -8.89     16.59 o
  -2   4  13       20.29       11.55     24.62 o
  -1   4  13        1.04      -12.19     17.62 o
   0   4  13        0.30       -1.13     18.30 o
   1   4  13       14.09       11.01     20.72 o
   2   4  13       55.06       48.17     21.38 o
   3   4  13       11.20       -1.87     19.07 o
   4   4  13       26.12       -2.90     21.98 o
 -16   0  14       53.29       34.71     32.39 o
 -14   0  14      826.95      959.07     91.35 o
 -12   0  14      175.69      161.14     34.39 o
 -10   0  14      373.61      375.40     38.48 o
  -8   0  14       36.34       30.99     25.26 o
  -6   0  14      429.32      552.53     79.30 o
  -4   0  14      740.62      815.65    102.17 o
  -2   0  14       77.53       83.05     18.11 o
   0   0  14      389.43      310.60     52.57 o
   2   0  14      303.11      336.33     59.94 o
   4   0  14      231.67      283.69     56.51 o
   6   0  14      547.13      644.08     93.51 o
   8   0  14      226.06      216.92     62.18 o
  10   0  14      105.29      111.26     53.93 o
 -17   1  14      239.30      218.48     33.15 o
 -16   1  14       25.97       27.37     22.54 o
 -15   1  14       23.81       58.38     24.25 o
 -14   1  14       67.63       51.88     21.85 o
 -13   1  14       24.80       34.60     15.93 o
 -12   1  14      233.71      266.23     25.28 o
 -11   1  14      354.60      411.20     31.14 o
 -10   1  14        0.35       -8.35     12.55 o
  -9   1  14      190.93      174.32     19.25 o
  -8   1  14      178.79      117.91     16.68 o
  -7   1  14      706.93      674.08     50.39 o
  -6   1  14       16.32       17.87     17.12 o
  -5   1  14       97.79      111.68     45.98 o
  -4   1  14       18.95       14.63     25.82 o
  -3   1  14      251.12      212.55     34.05 o
  -2   1  14        1.69       12.47     27.35 o
  -1   1  14       11.39      -10.27     23.27 o
   0   1  14       15.69      -14.24     16.70 o
   1   1  14       72.77       80.62     25.69 o
   2   1  14        7.32      -17.43     19.47 o
   3   1  14      745.43      729.36     51.18 o
   4   1  14      142.58       68.56     17.36 o
   5   1  14      208.37      184.78     24.09 o
   6   1  14       65.56       59.48     43.57 o
   7   1  14        0.33        2.88     15.50 o
   8   1  14        2.89       26.42     49.23 o
   9   1  14       43.87       59.08     54.06 o
  10   1  14       69.57       45.24     32.81 o
  11   1  14       35.96      183.94     53.21 o
 -16   2  14       20.81       16.67     20.32 o
 -15   2  14      139.79      123.51     25.74 o
 -14   2  14       99.44      109.02     18.87 o
 -13   2  14       41.61       55.86     16.50 o
 -12   2  14       41.73       27.43     15.40 o
 -11   2  14       13.25       25.72     12.85 o
 -10   2  14        1.12        7.09     13.40 o
  -9   2  14      187.35      190.39     42.21 o
  -8   2  14      398.61      383.36     29.19 o
  -7   2  14        0.02       24.87     16.36 o
  -6   2  14       58.08       64.21     17.00 o
  -5   2  14       22.28       65.13     17.83 o
  -4   2  14       49.47       13.98     15.03 o
  -3   2  14       93.91       81.71     33.88 o
  -2   2  14       17.01        9.43     15.01 o
  -1   2  14      137.49       93.27     17.61 o
   0   2  14      696.76      814.96     99.84 o
   1   2  14       10.86       25.53     22.89 o
   2   2  14      169.72      147.25     22.76 o
   3   2  14      282.33      284.64     31.15 o
   4   2  14        0.00       14.66     18.07 o
   5   2  14       79.33       56.02     29.34 o
   6   2  14        9.16       18.46     20.08 o
   7   2  14        5.55       30.02     21.39 o
   8   2  14        0.01        9.64     19.92 o
   9   2  14        0.38       44.51     36.11 o
  10   2  14        2.63       45.47     36.46 o
 -14   3  14        8.32      -13.24     19.65 o
 -13   3  14       26.55       15.17     22.32 o
 -12   3  14       92.54       46.01     29.64 o
 -11   3  14       63.77       32.21     23.45 o
 -10   3  14       16.25       13.73     24.85 o
  -9   3  14       60.43       55.23     29.94 o
  -8   3  14       92.62       52.03     21.58 o
  -7   3  14       88.49      100.29     25.26 o
  -6   3  14      127.41      119.74     21.08 o
  -5   3  14      150.81      112.35     20.74 o
  -4   3  14      127.83      109.36     19.54 o
  -3   3  14      181.18      150.46     24.14 o
  -2   3  14       25.00       47.92     14.20 o
  -1   3  14       26.27       28.94     15.74 o
   0   3  14        4.36       17.83     15.59 o
   1   3  14        0.81        0.38     15.58 o
   2   3  14        2.03        9.21     15.83 o
   3   3  14       20.25       38.99     31.21 o
   4   3  14       60.00       56.78    106.56 o
   5   3  14        1.93       -0.25     29.56 o
   6   3  14       72.52       72.40     33.51 o
   7   3  14        1.23       40.49     34.54 o
  -9   4  14       34.12       25.75     21.52 o
  -8   4  14        9.94       12.48     18.74 o
  -7   4  14       42.37       46.30     20.33 o
  -6   4  14      100.91      106.98     21.37 o
  -5   4  14        0.76        1.55     17.66 o
  -4   4  14      108.64      107.16     23.24 o
  -3   4  14       41.47        9.70     22.77 o
  -2   4  14       66.93       40.48     45.12 o
  -1   4  14       16.77       -0.46     23.58 o
   0   4  14        3.26       43.54     30.93 o
   1   4  14       40.29       34.55     22.73 o
   2   4  14        7.35       -8.22     20.99 o
   3   4  14        0.32       70.35     23.49 o
 -17   0  15        0.44        1.86     33.01 o
 -15   0  15       16.58      -28.14     27.90 o
 -13   0  15      173.63      150.59     36.63 o
 -11   0  15      468.57      474.89     40.31 o
  -9   0  15        4.18       -1.93     19.01 o
  -7   0  15       38.13       16.18     31.78 o
  -5   0  15      242.30      258.73     51.97 o
  -3   0  15     1927.89     2083.35    208.65 o
  -1   0  15     2352.33     2362.27    233.85 o
   1   0  15       41.49       57.04     34.62 o
   3   0  15        9.48       67.25     36.32 o
   5   0  15       50.89       69.24     38.88 o
   7   0  15      109.58      167.46     57.05 o
   9   0  15        6.64       14.75     41.43 o
 -17   1  15        2.63      -12.63     24.03 o
 -16   1  15       78.21       13.33     24.02 o
 -15   1  15       10.61       15.90     18.70 o
 -14   1  15       55.96       67.68     19.25 o
 -13   1  15      106.84       95.91     20.35 o
 -12   1  15        2.73       26.23     15.09 o
 -11   1  15       53.11       40.48     16.23 o
 -10   1  15       57.64       53.93     15.42 o
  -9   1  15        5.25       13.57     14.46 o
  -8   1  15      296.27      272.41     25.83 o
  -7   1  15       68.10       72.59     21.32 o
  -6   1  15      125.40      190.68     32.41 o
  -5   1  15       62.71       73.96     26.23 o
  -4   1  15      228.64      225.27     35.12 o
  -3   1  15       63.27       48.40     35.90 o
  -2   1  15       60.93       60.38     36.19 o
  -1   1  15       99.23       85.33     23.47 o
   0   1  15      910.54      781.49     69.19 o
   1   1  15        1.36        4.65     21.26 o
   2   1  15      256.87      265.60     38.62 o
   3   1  15      156.64      155.28     24.06 o
   4   1  15       15.22       22.74     18.74 o
   5   1  15       75.80       54.55     16.62 o
   6   1  15       33.12       32.03     18.40 o
   7   1  15      164.65      144.12     37.00 o
   8   1  15        0.42        0.68     31.58 o
   9   1  15        5.81       30.46     31.86 o
  10   1  15        2.16       52.94     56.61 o
 -15   2  15        0.66      -10.23     23.59 o
 -14   2  15        9.44       20.45     19.44 o
 -13   2  15        3.07        6.12     16.38 o
 -12   2  15        0.23        0.33     15.94 o
 -11   2  15       15.89        9.74     16.02 o
 -10   2  15       73.53       74.28     20.04 o
  -9   2  15       22.69       24.28     17.38 o
  -8   2  15       36.05       58.75     20.64 o
  -7   2  15        0.13       -7.06     15.32 o
  -6   2  15        2.21        9.96     16.34 o
  -5   2  15      143.70      124.60     23.92 o
  -4   2  15      387.02      443.89     36.38 o
  -3   2  15       39.32       31.15     22.04 o
  -2   2  15       64.86       71.40     19.98 o
  -1   2  15        2.44       13.58     22.35 o
   0   2  15       91.63       83.97     17.48 o
   1   2  15      233.78      226.32     46.32 o
   2   2  15      122.10      115.13     35.03 o
   3   2  15      112.79      136.51     22.94 o
   4   2  15      177.63      182.39     36.44 o
   5   2  15      114.91      171.88     62.45 o
   6   2  15       31.25       43.83     30.86 o
   7   2  15       89.85      150.90     28.64 o
   8   2  15        9.27       76.45     36.78 o
   9   2  15        1.21       44.97     36.11 o
 -13   3  15        0.01       16.56     24.97 o
 -12   3  15        7.45       -0.01     28.56 o
 -11   3  15        3.42      -20.72     21.29 o
 -10   3  15        1.54      -13.87     22.56 o
  -9   3  15        8.96      -17.48     17.19 o
  -8   3  15       47.02       52.93     28.80 o
  -7   3  15       18.04        9.91     22.20 o
  -6   3  15        3.08        4.55     33.91 o
  -5   3  15       36.69        7.41     34.19 o
  -4   3  15       16.77       25.02     22.19 o
  -3   3  15      202.43      130.76     28.55 o
  -2   3  15       77.91       97.92     20.42 o
  -1   3  15      193.69      191.11     47.05 o
   0   3  15        2.69        4.78     17.18 o
   1   3  15       18.72       10.65     18.71 o
   2   3  15        0.04        5.48     18.18 o
   3   3  15        2.20        2.18     18.31 o
   4   3  15        1.40       52.55     28.15 o
   5   3  15        5.21       44.18     31.40 o
   6   3  15       88.11      144.22     51.80 o
  -8   4  15        1.66      -13.21     19.65 o
  -7   4  15        0.01      -12.75     19.87 o
  -6   4  15       48.38       43.62     19.23 o
  -5   4  15       20.72        6.80     24.08 o
  -4   4  15       78.91       77.93     27.80 o
  -3   4  15        6.10       -0.94     23.45 o
  -2   4  15       60.55       72.86     30.34 o
  -1   4  15       15.57        8.94     28.68 o
   0   4  15        0.36       28.72     27.59 o
   1   4  15       11.37       24.33     28.19 o
 -16   0  16       14.75       27.21     35.78 o
 -14   0  16      162.56      173.15     36.86 o
 -12   0  16       85.56       98.88     46.45 o
 -10   0  16      526.25      616.64     96.49 o
  -8   0  16        2.81      -32.06     30.36 o
  -6   0  16      256.84      472.58     74.98 o
  -4   0  16       80.17       30.65     33.78 o
  -2   0  16      827.73      758.98     99.32 o
   0   0  16      221.99      180.32     44.30 o
   2   0  16       77.26       58.75     38.32 o
   4   0  16       94.07       30.63     24.98 o
   6   0  16        6.76        0.28     41.99 o
   8   0  16       97.52       58.47     49.38 o
  10   0  16       22.86       15.61     56.18 o
 -16   1  16       15.76       -0.09     19.75 o
 -15   1  16       44.54       40.05     19.00 o
 -14   1  16       30.48       38.41     18.95 o
 -13   1  16      114.71      144.45     23.50 o
 -12   1  16        3.63       15.83     15.31 o
 -11   1  16      123.63       95.23     18.71 o
 -10   1  16      131.85      103.81     18.52 o
  -9   1  16       74.57       36.45     16.86 o
  -8   1  16       32.09       56.69     18.57 o
  -7   1  16      229.38      158.03     27.34 o
  -6   1  16      554.60      598.21     77.61 o
  -5   1  16       97.51      101.45     30.23 o
  -4   1  16      745.42      799.16     73.52 o
  -3   1  16       19.08       68.62     25.94 o
  -2   1  16      228.17      195.35     34.11 o
  -1   1  16       35.41       21.84     29.37 o
   0   1  16      353.61      431.10     76.56 o
   1   1  16      346.24      411.66     47.85 o
   2   1  16      477.95      459.51     51.74 o
   3   1  16       16.90       11.52     17.55 o
   4   1  16       72.58       66.28     28.53 o
   5   1  16        9.66       47.31     18.44 o
   6   1  16        0.67      -14.90     26.89 o
   7   1  16        2.85       15.82     30.79 o
   8   1  16       11.64       32.24     32.15 o
   9   1  16       51.77       72.59     37.40 o
 -15   2  16        3.90       10.70     23.59 o
 -14   2  16       62.50       68.82     22.11 o
 -13   2  16        5.99       16.80     18.38 o
 -12   2  16       31.01       20.70     17.94 o
 -11   2  16       21.41      -15.53     17.24 o
 -10   2  16       85.10       70.78     25.52 o
  -9   2  16      189.94      119.47     25.83 o
  -8   2  16      251.59      266.68     48.65 o
  -7   2  16      837.27      895.82     65.28 o
  -6   2  16        1.38        2.25     19.87 o
  -5   2  16        3.63       33.99     33.77 o
  -4   2  16        3.76      -27.58     18.39 o
  -3   2  16        9.99       37.18     22.26 o
  -2   2  16       33.62       38.83     23.14 o
  -1   2  16       12.18       -2.27     22.67 o
   0   2  16      229.20      211.75     27.89 o
   1   2  16        9.79       25.16     16.54 o
   2   2  16        6.91       -3.61     18.48 o
   3   2  16      250.22      246.11     44.86 o
   4   2  16        0.13       37.66     20.73 o
   5   2  16       17.27       27.47     22.00 o
   6   2  16        7.93      -27.39     20.08 o
   7   2  16        0.18       25.10     34.79 o
   8   2  16        4.93        4.37     32.93 o
 -12   3  16       61.70       70.56     27.48 o
 -11   3  16       51.42       53.68     25.89 o
 -10   3  16      109.44       58.94     35.61 o
  -9   3  16        0.78       -8.06     30.50 o
  -8   3  16        3.64      -25.61     26.05 o
  -7   3  16       16.17        7.05     28.09 o
  -6   3  16       50.72      -13.32     51.93 o
  -5   3  16      145.75      163.50     48.54 o
  -4   3  16       29.06       51.58     24.55 o
  -3   3  16      190.76      149.74     55.50 o
  -2   3  16       26.63       23.28     24.66 o
  -1   3  16       57.53       54.95     25.68 o
   0   3  16       47.09       68.72     25.09 o
   1   3  16       39.65       34.93     27.18 o
   2   3  16       17.94       60.35     22.75 o
   3   3  16       56.61       34.38     23.96 o
   4   3  16       80.14       76.86     33.79 o
   5   3  16        0.18       65.70     49.66 o
  -6   4  16       69.27       30.36     26.88 o
  -5   4  16        0.20       -1.18     30.22 o
  -4   4  16        5.05       10.38     27.67 o
  -3   4  16        0.56        7.44     52.21 o
  -2   4  16        0.00        9.95     26.43 o
  -1   4  16       14.66       19.41     27.48 o
 -15   0  17        0.27       -5.99     30.54 o
 -13   0  17      292.91      249.80     45.38 o
 -11   0  17       79.75       75.32     31.71 o
  -9   0  17       57.91       81.45     41.15 o
  -7   0  17        7.54       15.32     35.75 o
  -5   0  17      835.82      900.02    116.95 o
  -3   0  17     1832.82     1854.63    192.43 o
  -1   0  17     1155.42     1382.30    150.11 o
   1   0  17      100.46      137.38     45.13 o
   3   0  17      112.08       70.39     43.71 o
   5   0  17        1.80       41.99     41.99 o
   7   0  17        0.02       17.02     46.53 o
   9   0  17       27.65       53.92     55.90 o
 -16   1  17       60.91       51.11     23.61 o
 -15   1  17        2.56        0.36     19.18 o
 -14   1  17       49.34       71.98     21.55 o
 -13   1  17       12.72       23.12     18.82 o
 -12   1  17       22.88        3.01     15.72 o
 -11   1  17       20.99       19.15     23.54 o
 -10   1  17      157.05      136.15     26.67 o
  -9   1  17        4.56       -6.49     19.83 o
  -8   1  17      258.06      190.35     32.82 o
  -7   1  17       89.32       72.66     29.79 o
  -6   1  17      620.39      699.53     69.73 o
  -5   1  17      119.87       68.68     49.53 o
  -4   1  17      381.98      438.07     51.02 o
  -3   1  17      331.90      299.11     84.93 o
  -2   1  17       57.46       32.98     40.72 o
  -1   1  17       21.88      -14.23     22.06 o
   0   1  17      311.90      262.39     39.33 o
   1   1  17       64.00       73.50     26.14 o
   2   1  17       64.13       69.73     30.20 o
   3   1  17       70.59       61.32     21.63 o
   4   1  17        9.44       33.30     18.14 o
   5   1  17       38.56       54.99     20.25 o
   6   1  17       59.28       70.40     36.80 o
   7   1  17        4.76       10.41     29.97 o
   8   1  17        9.56       10.67     40.58 o
 -14   2  17        1.96       -3.09     21.66 o
 -13   2  17       19.86       31.07     19.00 o
 -12   2  17        6.48       -4.35     20.59 o
 -11   2  17      171.41      152.03     36.10 o
 -10   2  17       13.15        9.31     23.86 o
  -9   2  17      227.60      208.80     32.81 o
  -8   2  17        1.89       23.17     22.47 o
  -7   2  17       77.91       78.47     22.01 o
  -6   2  17      126.86      143.84     43.71 o
  -5   2  17        2.07      -26.27     18.42 o
  -4   2  17      204.89      289.33    103.49 o
  -3   2  17      130.87      212.98     33.61 o
  -2   2  17        1.78        3.63     16.93 o
  -1   2  17       58.53       77.00     24.48 o
   0   2  17        7.89       15.03     19.29 o
   1   2  17       75.61       93.51     22.58 o
   2   2  17       37.11        5.11     24.55 o
   3   2  17       45.41       52.66     24.26 o
   4   2  17       53.49      110.91     26.92 o
   5   2  17       88.46       74.61     27.00 o
   6   2  17       95.68      155.23     69.39 o
   7   2  17        7.20       35.07     35.41 o
 -11   3  17        0.10       13.16     26.72 o
 -10   3  17       33.83       43.60     43.13 o
  -9   3  17        9.02      -20.25     50.79 o
  -8   3  17        7.54      -32.18     39.58 o
  -7   3  17        4.02       -8.05     26.70 o
  -6   3  17       13.86       94.49     47.67 o
  -5   3  17        0.02      -30.93     33.77 o
  -4   3  17       54.76        1.58     24.08 o
  -3   3  17        1.32       11.86     24.34 o
  -2   3  17       10.69       -2.86     24.26 o
  -1   3  17        9.88       -5.13     24.07 o
   0   3  17       11.34        5.41     27.81 o
   1   3  17       31.63       -5.65     26.28 o
   2   3  17        0.96       29.76     32.75 o
   3   3  17       19.06       83.89     35.75 o
   4   3  17        2.88        0.32     33.69 o
 -16   0  18       61.34       59.50     37.13 o
 -14   0  18       63.94       90.08     35.78 o
 -12   0  18       65.66      139.96     37.53 o
 -10   0  18      545.87      644.01     96.35 o
  -8   0  18       25.77       93.93     45.40 o
  -6   0  18      370.23      619.29     92.33 o
  -4   0  18        0.06       23.27     34.05 o
  -2   0  18      102.10       61.88     38.32 o
   0   0  18      202.89      182.00     51.39 o
   2   0  18        2.07        2.27     34.90 o
   4   0  18       16.27       32.35     39.16 o
   6   0  18       19.88       -0.85     44.83 o
   8   0  18       51.81       12.49     56.19 o
 -15   1  18        6.31       -7.56     22.11 o
 -14   1  18        2.77      -31.76     21.77 o
 -13   1  18        0.98      -22.31     17.31 o
 -12   1  18        7.76       -0.34     17.12 o
 -11   1  18       26.88       28.83     17.00 o
 -10   1  18        4.98       -6.68     21.27 o
  -9   1  18      190.34      187.92     29.05 o
  -8   1  18       45.25      118.05     40.58 o
  -7   1  18      233.52      300.74     66.73 o
  -6   1  18      105.26       72.20     30.97 o
  -5   1  18      111.67      199.97     49.81 o
  -4   1  18      256.25      255.66     58.50 o
  -3   1  18        3.28       11.63     25.68 o
  -2   1  18      130.16      139.45     32.45 o
  -1   1  18        7.77       22.09     22.99 o
   0   1  18       60.34       39.96     26.46 o
   1   1  18        0.03       19.15     25.27 o
   2   1  18       26.23        2.82     26.18 o
   3   1  18        0.13      -20.65     19.92 o
   4   1  18        0.78        6.15     21.00 o
   5   1  18       35.37       33.70     32.80 o
   6   1  18       10.18      -26.19     35.04 o
   7   1  18        6.29      -19.83     33.16 o
 -14   2  18       16.99      -20.46     25.68 o
 -13   2  18        1.82        7.15     22.40 o
 -12   2  18       15.86        1.68     22.55 o
 -11   2  18       23.46       -3.17     24.39 o
 -10   2  18       48.61       18.40     28.04 o
  -9   2  18      198.35      212.54     57.26 o
  -8   2  18       56.15       37.02     24.59 o
  -7   2  18      214.09      230.56     44.39 o
  -6   2  18        3.23       42.14     30.62 o
  -5   2  18       48.91       78.10     31.68 o
  -4   2  18       58.09       41.07     28.19 o
  -3   2  18        6.39       19.24     28.84 o
  -2   2  18        3.17       27.57     31.21 o
  -1   2  18       19.26       25.67     23.22 o
   0   2  18       12.48       37.55     23.85 o
   1   2  18       14.75       27.95     22.58 o
   2   2  18       37.74        2.60     23.44 o
   3   2  18        9.32       15.61     27.29 o
   4   2  18        0.69        3.36     22.29 o
   5   2  18       18.43       11.33     28.29 o
   6   2  18       25.82       37.53     36.91 o
 -10   3  18      160.35      162.91     50.10 o
  -9   3  18        7.75      -13.68     29.65 o
  -8   3  18       23.69       41.33     35.75 o
  -7   3  18       40.52       18.45     46.26 o
  -6   3  18       11.66       24.40     42.85 o
  -5   3  18        4.02        7.94     40.58 o
  -4   3  18        0.43      -14.79     21.71 o
  -3   3  18       52.58       15.19     52.78 o
  -2   3  18        4.55       -7.84     25.44 o
  -1   3  18       85.93       91.54     75.21 o
   0   3  18        0.58       14.62     26.12 o
   1   3  18        0.30        1.92     27.20 o
   2   3  18       27.58       87.46     32.22 o
 -15   0  19        0.37       -5.53     30.10 o
 -13   0  19       26.31       27.94     38.73 o
 -11   0  19       40.11       11.63     41.72 o
  -9   0  19       37.40      -14.19     40.01 o
  -7   0  19      247.65      283.39     70.14 o
  -5   0  19       19.82       75.76     47.10 o
  -3   0  19        6.01       68.10     48.52 o
  -1   0  19      171.80      196.45     53.09 o
   1   0  19        4.95        7.38     39.16 o
   3   0  19      338.95      488.22     84.64 o
   5   0  19       66.75       34.91     45.97 o
   7   0  19        4.33      -61.01     52.21 o
 -14   1  19       23.30        9.26     23.11 o
 -13   1  19      158.30      103.86     26.78 o
 -12   1  19        0.13       28.24     26.00 o
 -11   1  19        0.04       -3.45     31.38 o
 -10   1  19       46.81        3.07     28.10 o
  -9   1  19        0.20      -41.08     27.39 o
  -8   1  19       93.08      129.84     37.56 o
  -7   1  19      112.56       59.44     42.01 o
  -6   1  19       58.14       39.42     29.74 o
  -5   1  19       21.87       18.12     38.73 o
  -4   1  19        5.40       -9.02     41.00 o
  -3   1  19       64.00       80.23     29.78 o
  -2   1  19        4.18       12.54     24.48 o
  -1   1  19        0.72      -18.11     23.77 o
   0   1  19       72.71       63.00     28.09 o
   1   1  19       13.69       17.63     27.96 o
   2   1  19      134.91       99.42     31.66 o
   3   1  19        2.39       36.46     22.03 o
   4   1  19        0.82       23.20     31.40 o
   5   1  19       20.27        3.46     93.07 o
   6   1  19       37.43      108.97     38.62 o
 -13   2  19       46.49       70.43     35.30 o
 -12   2  19       16.16       60.69     32.65 o
 -11   2  19       82.31       82.96     30.75 o
 -10   2  19       19.02        0.17     23.79 o
  -9   2  19      100.04      119.17     29.97 o
  -8   2  19        0.10       24.57     32.76 o
  -7   2  19       40.35      -31.88     28.50 o
  -6   2  19      124.97      146.66     45.42 o
  -5   2  19        5.53       20.66     29.42 o
  -4   2  19       42.82       45.87     29.94 o
  -3   2  19       92.30      114.78     33.00 o
  -2   2  19       58.89       83.29     50.66 o
  -1   2  19        1.56      -26.41     31.92 o
   0   2  19        1.00      -29.44     21.16 o
   1   2  19        0.11        3.18     20.90 o
   2   2  19       19.02        3.86     23.86 o
   3   2  19        3.08        2.10     24.70 o
   4   2  19        9.22       29.47     25.77 o
  -9   3  19       33.76      -17.77     32.40 o
  -8   3  19        2.41      -11.35     45.97 o
  -7   3  19        0.94       10.21     38.59 o
  -6   3  19       62.68       40.87     40.30 o
  -5   3  19       14.82       99.03     52.78 o
  -4   3  19        4.35       45.29     37.74 o
  -3   3  19       20.03       50.84     27.71 o
  -2   3  19        5.67       48.05     24.42 o
  -1   3  19        7.74      -16.20     23.40 o
   0   3  19        7.02       28.98     41.57 o
 -14   0  20       35.71       18.40     40.44 o
 -12   0  20      191.29       63.31     52.80 o
 -10   0  20      129.05       32.64     52.51 o
  -8   0  20      245.04      247.03     66.44 o
  -6   0  20      171.88      205.53     59.33 o
  -4   0  20        4.16        1.99     38.31 o
  -2   0  20       32.92       11.35     39.16 o
   0   0  20      302.84      239.12     59.07 o
   2   0  20        0.03       -9.36     42.56 o
   4   0  20        2.47       47.10     52.21 o
 -13   1  20        1.79       -8.57     34.00 o
 -12   1  20        2.93      -37.05     33.51 o
 -11   1  20      102.36       61.28     35.00 o
 -10   1  20       64.32       84.41     36.82 o
  -9   1  20      199.58       88.06     40.74 o
  -8   1  20       34.80      -26.08     29.73 o
  -7   1  20       16.96        2.27     38.87 o
  -6   1  20        7.26       26.05     30.37 o
  -5   1  20       70.58      108.30     36.12 o
  -4   1  20      161.19      159.85     36.88 o
  -3   1  20       97.62      123.66     83.30 o
  -2   1  20        1.66      -32.05     26.48 o
  -1   1  20        6.88      -17.03     26.94 o
   0   1  20       44.45       83.11     32.49 o
   1   1  20       15.26       39.25     29.73 o
   2   1  20        4.97       18.32     23.94 o
   3   1  20      116.32       49.83     32.51 o
   4   1  20        1.87       -1.88     35.47 o
   5   1  20       15.33       50.81     36.00 o
 -11   2  20        8.39       16.66     27.85 o
 -10   2  20        4.58      -29.18     36.10 o
  -9   2  20       13.43       51.38     37.25 o
  -8   2  20       35.95       37.79     34.29 o
  -7   2  20        4.47       -4.44     30.34 o
  -6   2  20       33.95       -2.48     31.72 o
  -5   2  20       36.11       22.05     30.34 o
  -4   2  20        6.10       38.13     30.77 o
  -3   2  20       41.91       78.58     32.00 o
  -2   2  20       11.67      -27.84     27.39 o
  -1   2  20       60.55       86.89     35.03 o
   0   2  20       40.80       24.99     27.75 o
   1   2  20        2.35       -3.24     41.23 o
   2   2  20       34.49       28.14     37.47 o
   3   2  20        0.90      -10.36     23.46 o
  -5   3  20        3.79       10.21     52.78 o
  -4   3  20        6.42       -2.45     24.01 o
  -3   3  20       17.28      -26.19     26.25 o
 -13   0  21       12.02       58.17     48.52 o
 -11   0  21       64.32       96.21     55.62 o
  -9   0  21       44.54       86.27     56.76 o
  -7   0  21       53.66      -30.37     43.70 o
  -5   0  21        0.73       19.29     44.26 o
  -3   0  21       87.31       79.75     47.40 o
  -1   0  21      325.11      466.61     85.20 o
   1   0  21        9.45       50.51     46.25 o
   3   0  21       20.69       25.54     50.23 o
 -12   1  21      119.45       80.52     58.47 o
 -11   1  21        9.25      -13.44     35.98 o
 -10   1  21        1.28       27.08     36.63 o
  -9   1  21        0.16        7.38     32.40 o
  -8   1  21       15.62       32.44     33.51 o
  -7   1  21        3.91       -4.70     30.42 o
  -6   1  21       17.33      -41.61     59.59 o
  -5   1  21        0.80       -8.57     28.70 o
  -4   1  21       47.05       77.42     33.05 o
  -3   1  21       24.52       93.89     39.44 o
  -2   1  21       13.40       32.51     54.91 o
  -1   1  21        0.53       18.73     33.16 o
   0   1  21       90.40      142.05     39.11 o
   1   1  21       33.55       39.69     32.09 o
   2   1  21      106.03       87.40     48.30 o
   3   1  21       29.74       60.26     36.95 o
 -10   2  21       26.10       16.58     39.94 o
  -9   2  21       59.92       34.17     39.11 o
  -8   2  21        0.65      -17.85     34.45 o
  -7   2  21       53.57       42.39     35.45 o
  -6   2  21       10.40       -0.68     32.00 o
  -5   2  21       30.04       43.16     40.58 o
  -4   2  21        3.85      -44.47     29.64 o
  -3   2  21       45.64       60.46     42.28 o
  -2   2  21        2.27       30.26     31.85 o
  -1   2  21       16.69       11.88     32.30 o
   0   2  21        0.86       -2.83     25.31 o
   1   2  21        1.23       34.03     26.22 o
 -12   0  22       54.45        5.39     54.49 o
 -10   0  22        0.64        1.42     52.78 o
  -8   0  22       25.51       37.74     51.36 o
  -6   0  22       45.71       35.76     53.92 o
  -4   0  22       17.35       28.66     51.08 o
  -2   0  22      131.62       88.28     53.36 o
   0   0  22      224.88      266.31     71.83 o
   2   0  22       22.64       50.79     53.91 o
 -11   1  22       46.60       57.52     51.79 o
 -10   1  22        0.11       79.57     40.43 o
  -9   1  22       21.02       52.31     53.91 o
  -8   1  22        9.64      -25.41     40.58 o
  -7   1  22        2.57       -7.86     34.29 o
  -6   1  22       12.45       21.35     35.69 o
  -5   1  22       42.42      106.67     38.87 o
  -4   1  22       60.38       54.12     37.52 o
  -3   1  22      180.79      219.33     87.44 o
  -2   1  22        1.50      -15.92     30.60 o
  -1   1  22       15.55       10.26     35.27 o
   0   1  22       16.34       39.37     38.28 o
   1   1  22        1.97       58.82     58.74 o
  -7   2  22       64.87       14.38     41.40 o
  -6   2  22       86.42       86.54     42.26 o
  -5   2  22        6.69       34.56     39.83 o
  -4   2  22        5.09       -0.43     36.72 o
  -3   2  22        0.12      -49.29     32.86 o
  -2   2  22        0.04        2.03     34.80 o
  -9   0  23        6.25       28.09     51.07 o
  -7   0  23        4.72       67.82     64.69 o
  -5   0  23       80.12      141.90     67.83 o
  -3   0  23      113.61       97.92     61.87 o
  -1   0  23       11.18      -27.24     47.10 o
  -9   1  23        0.02       83.62     43.36 o
  -8   1  23       95.06      147.58     46.54 o
  -7   1  23        0.96      -49.29     35.89 o
  -6   1  23       78.37       95.61     39.70 o
  -5   1  23        0.01       34.68     37.49 o
  -4   1  23       17.61       37.36     36.54 o
  -3   1  23        1.52       18.24     34.50 o
  -2   1  23       18.06       78.30     39.63 o
  -1   1  23        2.62       17.19     36.97 o
 
